# Supplementary material for: A non-invasive secreted protein-based gene signature for prognostic stratification and tumor microenvironment assessment in gastric cancer
Source: PeerJ. 2026 Jan 13;14:e20517. doi: 10.7717/peerj.20517 (PMC12810363; doi:10.7717/peerj.20517)
Supplement: Supplemental Information 10 [file peerj-14-20517-s010.xls]

## Sheet: Sheet1
Supplementary Table1. Differential Expression of SERPINE1 in Gastric Cancer and Matched Adjacent Tissues via RNA-Seq
Gene ID	Gene Name	Pos.	Count (Adjacent1)	TPM (Adjacent1)	FPKM (Adjacent1)	Count (Adjacent2)	TPM (Adjacent2)	FPKM (Adjacent2)	Count (Adjacent3)	TPM (Adjacent3)	FPKM (Adjacent3)	Count (Cancer1)	TPM (Cancer1)	FPKM (Cancer1)	Count (Cancer2)	TPM (Cancer2)	FPKM (Cancer2)	Count (Cancer3)	TPM (Cancer3)	FPKM (Cancer3)	GeneName	GeneDescription	GO	KEGG	KOG
ENSG00000106366	SERPINE1	7[+]101127089-101139266	118	1.01382	0.832033	306	4.17244	2.39456	58	0.618524	0.574905	12296	232.785	97.3257	5055	87.5794	37.0353	2091	18.6361	12.3536	SERPINE1	serpin family E member 1 [Source:HGNC Symbol;Acc:HGNC:8583]	GO:0005576;GO:0005515;GO:0005615;GO:0005886;GO:0030414;GO:0010466;GO:0070062;GO:0004867;GO:0031012;GO:0002576;GO:0032757;GO:0050729;GO:0050829;GO:0071222;GO:0002020;GO:0045944;GO:0031093;GO:0007623;GO:0030198;GO:0001525;GO:0048260;GO:0005102;GO:0061045;GO:0030336;GO:1902042;GO:0033629;GO:0014912;GO:0030194;GO:0051918;GO:0042730;GO:0010469;GO:0045766;GO:0030195;GO:2000352;GO:0010951;GO:0001300;GO:…	K03982-ko04390 Hippo signaling pathway;ko04371 Apelin signaling pathway;ko04066 HIF-1 signaling pathway;ko04115 p53 signaling pathway;ko04218 Cellular senescence;ko04610 Complement and coagulation cascades;ko05142 Chagas disease;ko04933 AGE-RAGE signaling pathway in diabetic complications	KOG2392-Serpin[V]
