# Supplementary material for: A non-invasive secreted protein-based gene signature for prognostic stratification and tumor microenvironment assessment in gastric cancer
Source: PeerJ. 2026 Jan 13;14:e20517. doi: 10.7717/peerj.20517 (PMC12810363; doi:10.7717/peerj.20517)
Supplement: Supplemental Information 15 — Comparative analysis of SERPINE1 protein in malignant vs. non-malignant effusions: raw ELISA data from pleural and peritoneal fluids. [file peerj-14-20517-s015.xls]

## Sheet: Sheet1
Supplementary Table 6.SERPINE1 levels in pleural and peritoneal effusions measured by ELISA(ng/ml).
malignant effusion (N=24)	benigh effusion (N=36)
2.62953	1.17172
4.40247	0.1832
3.23998	0.813897
0.818364	0.517459
0.358094	0.1832
1.18586	0.881232
0.894784	0.1832
2.01743	0.1832
5.26117	0.1832
2.3212	1.18586
2.33747	0.1832
2.87293	0.809433
0.466646	1.10143
0.251654	0.547308
0.659514	0.1832
0.1832	3.46736
0.940158	0.479307
0.525971	0.685708
0.387112	0.1832
0.1832	0.603147
0.1832	0.458221
3.18678	1.39165
0.479307	0.827308
1.32882	0.590214
	1.14352
	0.191207
	1.56341
	0.787159
	0.454013
	0.479307
	0.43302
	0.738433
	1.05033
	1.3
	1.44522
	0.416282
	0.867709
	0.985845
