# Supplementary material for: A non-invasive secreted protein-based gene signature for prognostic stratification and tumor microenvironment assessment in gastric cancer
Source: PeerJ. 2026 Jan 13;14:e20517. doi: 10.7717/peerj.20517 (PMC12810363; doi:10.7717/peerj.20517)
Supplement: Supplemental Information 16 — Comparative serum SERPINE1 levels in gastric cancer: raw ELISA data of tumor - bearing vs. tumor-free cohorts. [file peerj-14-20517-s016.xls]

## Sheet: Sheet1
Supplementary Table 7.SERPINE1 levels in peripheral blood of GC patients measured by ELISA(ng/ml).
Cases with tumor (N=31)	Cases of tumor-free (N=13)
18.4638	15.4675
17.1209	13.6424
16.5606	16.1007
24.3331	15.1112
12.6498	7.77965
14.4109	10.7743
12.0084	8.43417
16.2839	9.46357
22.3597	10.1086
24.1097	12.0877
11.3062	10.2548
14.9346	9.18348
13.8963	10.5501
13.8963
12.6498
13.9814
11.0007
15.1112
16.7464
8.90745
12.5687
14.0668
13.2244
12.0877
9.39317
10.4019
13.9814
13.4744
11.9293
10.8495
10.4019
