# Supplementary material for: A non-invasive secreted protein-based gene signature for prognostic stratification and tumor microenvironment assessment in gastric cancer
Source: PeerJ. 2026 Jan 13;14:e20517. doi: 10.7717/peerj.20517 (PMC12810363; doi:10.7717/peerj.20517)
Supplement: Supplemental Information 17 [file peerj-14-20517-s017.xls]

## Sheet: Sheet1
Supplementary Table 8.SERPINE1 Concentration in Supernatants of CAF, NF, AGS, and HGC27 Cells via ELISA.
types of cells	SERPINE1 level （ng/ml）
NF-1	1.98854
NF-2	2.03947
NF-3	1.88033
CAF-1	2.30045
CAF-2	2.47231
CAF-3	2.28135
HGC27-1	0.339911
HGC27-2	0.371738
HGC27-3	0.352642
AGS-1	0.301719
AGS-2	0.32718
AGS-3	0.320815
