# Supplementary material for: A non-invasive secreted protein-based gene signature for prognostic stratification and tumor microenvironment assessment in gastric cancer
Source: PeerJ. 2026 Jan 13;14:e20517. doi: 10.7717/peerj.20517 (PMC12810363; doi:10.7717/peerj.20517)
Supplement: Supplemental Information 18 — Raw RT-qPCR data. [file peerj-14-20517-s018.xls]

## Sheet: Results
Supplementary Table 10.mRNA level of SERPINE1 in AGS cells upon co-culture with CAFs by RT- qPCR.
Block Type	96-Well 0.2-mL Block
Calibration Background is expired	Yes
Calibration Background performed on	12-14-2021
Calibration Pure Dye FAM is expired	Yes
Calibration Pure Dye FAM performed on	12-14-2021
Calibration Pure Dye ROX is expired	Yes
Calibration Pure Dye ROX performed on	12-14-2021
Calibration Pure Dye SYBR is expired	Yes
Calibration Pure Dye SYBR performed on	12-14-2021
Calibration Pure Dye VIC is expired	Yes
Calibration Pure Dye VIC performed on	12-14-2021
Calibration ROI is expired	Yes
Calibration ROI performed on	12-14-2021
Calibration Uniformity is expired	Yes
Calibration Uniformity performed on	12-14-2021
Chemistry	SYBR_GREEN
Date Created	2024-10-01 00:18:22 AM CST
Experiment Barcode
Experiment Comment
Experiment File Name	D:\数据\qPCR\2023-09-18_coculture.eds
Experiment Name	2023-09-18_coculture
Experiment Run End Time	2023-09-18 16:39:01 PM CST
Experiment Type	Comparative Cт (ΔΔCт)
Instrument Name	272520425
Instrument Serial Number	272520425
Instrument Type	QuantStudio™ 5 System
Passive Reference	ROX
Post-read Stage/Step
Pre-read Stage/Step
Quantification Cycle Method	Ct
Signal Smoothing On	true
Stage where Melt Analysis is performed	Stage3
Stage/ Cycle where Ct Analysis is performed	Stage2, Step2
User Name
Well	Well Position	Omit	Sample Name	Target Name	Task	Reporter	Quencher	Quantity	Quantity Mean	Quantity SD	RQ	RQ Min	RQ Max	CT	Ct Mean	Ct SD	Delta Ct	Delta Ct Mean	Delta Ct SD	Delta Ct SE	Delta Delta Ct	Automatic Ct Threshold	Ct Threshold	Automatic Baseline	Baseline Start	Baseline End	Amp Status	Comments	Cq Conf	Tm1	Tm2	Tm3	Tm4
1	A1	FALSE	AGS-Control	GAPDH	UNKNOWN	SYBR	None							16.524	16.5671	0.16207						TRUE	0.52024	TRUE	3	10	Amp		0.972869	87.1966
2	A2	FALSE	AGS-Control	GAPDH	UNKNOWN	SYBR	None							16.4309	16.5671	0.16207						TRUE	0.52024	TRUE	3	9	Amp		0.982672	87.048
3	A3	FALSE	AGS-Control	GAPDH	UNKNOWN	SYBR	None							16.7464	16.5671	0.16207						TRUE	0.52024	TRUE	3	11	Amp		0.967463	87.3452
13	B1	FALSE	AGS+50000CAF	GAPDH	UNKNOWN	SYBR	None							17.2103	17.0065	0.176838						TRUE	0.52024	TRUE	3	11	Amp		0.963038	87.048
14	B2	FALSE	AGS+50000CAF	GAPDH	UNKNOWN	SYBR	None							16.9158	17.0065	0.176838						TRUE	0.52024	TRUE	3	10	Amp		0.981872	87.048
15	B3	FALSE	AGS+50000CAF	GAPDH	UNKNOWN	SYBR	None							16.8933	17.0065	0.176838						TRUE	0.52024	TRUE	3	10	Amp		0.975503	87.3452
25	C1	FALSE	AGS+100000CAF	GAPDH	UNKNOWN	SYBR	None							16.5541	16.4707	0.0757912						TRUE	0.52024	TRUE	3	11	Amp		0.954003	86.8994
26	C2	FALSE	AGS+100000CAF	GAPDH	UNKNOWN	SYBR	None							16.4059	16.4707	0.0757912						TRUE	0.52024	TRUE	3	10	Amp		0.977503	86.8994
27	C3	FALSE	AGS+100000CAF	GAPDH	UNKNOWN	SYBR	None							16.4522	16.4707	0.0757912						TRUE	0.52024	TRUE	3	11	Amp		0.962617	87.1966
37	D1	FALSE	AGS+150000CAF	GAPDH	UNKNOWN	SYBR	None							16.4103	16.4228	0.117725						TRUE	0.52024	TRUE	3	10	Amp		0.982875	86.8994
38	D2	FALSE	AGS+150000CAF	GAPDH	UNKNOWN	SYBR	None							16.3119	16.4228	0.117725						TRUE	0.52024	TRUE	3	10	Amp		0.974351	86.8994
39	D3	FALSE	AGS+150000CAF	GAPDH	UNKNOWN	SYBR	None							16.5463	16.4228	0.117725						TRUE	0.52024	TRUE	3	11	Amp		0.977264	87.048
49	E1	FALSE	AGS-Control	SERPINE1	UNKNOWN	SYBR	None				1	0.652362	1.53289	31.67	31.3025	0.348611		14.7354	0.384443	0.221958	0	TRUE	0.543959	TRUE	3	25	Amp		0.976026	87.048
50	E2	FALSE	AGS-Control	SERPINE1	UNKNOWN	SYBR	None				1	0.652362	1.53289	31.261	31.3025	0.348611		14.7354	0.384443	0.221958	0	TRUE	0.543959	TRUE	3	25	Amp		0.978162	86.8994
51	E3	FALSE	AGS-Control	SERPINE1	UNKNOWN	SYBR	None				1	0.652362	1.53289	30.9764	31.3025	0.348611		14.7354	0.384443	0.221958	0	TRUE	0.543959	TRUE	3	25	Amp		0.967451	87.1966
61	F1	FALSE	AGS+50000CAF	SERPINE1	UNKNOWN	SYBR	None				1.46066	0.935506	2.28061	31.136	31.1952	0.359906		14.1888	0.401004	0.231519	-0.54662	TRUE	0.543959	TRUE	3	24	Amp		0.983385	86.8994
62	F2	FALSE	AGS+50000CAF	SERPINE1	UNKNOWN	SYBR	None				1.46066	0.935506	2.28061	31.5811	31.1952	0.359906		14.1888	0.401004	0.231519	-0.54662	TRUE	0.543959	TRUE	3	25	Amp		0.981661	86.8994
63	F3	FALSE	AGS+50000CAF	SERPINE1	UNKNOWN	SYBR	None				1.46066	0.935506	2.28061	30.8687	31.1952	0.359906		14.1888	0.401004	0.231519	-0.54662	TRUE	0.543959	TRUE	3	24	Amp		0.98068	87.048
73	G1	FALSE	AGS+100000CAF	SERPINE1	UNKNOWN	SYBR	None				2.09957	1.57971	2.7905	30.1139	30.136	0.244568		13.6653	0.256042	0.147826	-1.0701	TRUE	0.543959	TRUE	3	24	Amp		0.988826	86.8994
74	G2	FALSE	AGS+100000CAF	SERPINE1	UNKNOWN	SYBR	None				2.09957	1.57971	2.7905	30.3909	30.136	0.244568		13.6653	0.256042	0.147826	-1.0701	TRUE	0.543959	TRUE	3	24	Amp		0.979018	86.8994
75	G3	FALSE	AGS+100000CAF	SERPINE1	UNKNOWN	SYBR	None				2.09957	1.57971	2.7905	29.9032	30.136	0.244568		13.6653	0.256042	0.147826	-1.0701	TRUE	0.543959	TRUE	3	23	Amp		0.984548	87.048
85	H1	FALSE	AGS+150000CAF	SERPINE1	UNKNOWN	SYBR	None				4.77505	4.08206	5.5857	28.9894	28.9027	0.0778276		12.4799	0.141126	0.0814789	-2.25552	TRUE	0.543959	TRUE	3	21	Amp		0.977755	87.048
86	H2	FALSE	AGS+150000CAF	SERPINE1	UNKNOWN	SYBR	None				4.77505	4.08206	5.5857	28.8389	28.9027	0.0778276		12.4799	0.141126	0.0814789	-2.25552	TRUE	0.543959	TRUE	3	24	Amp		0.98896	87.048
87	H3	FALSE	AGS+150000CAF	SERPINE1	UNKNOWN	SYBR	None				4.77505	4.08206	5.5857	28.8799	28.9027	0.0778276		12.4799	0.141126	0.0814789	-2.25552	TRUE	0.543959	TRUE	3	21	Amp		0.9835	87.048
Analysis Type	Singleplex
Endogenous Control	GAPDH
RQ Min/Max Confidence Level	95.0
Reference Sample	AGS-Control
