# Supplementary material for: A non-invasive secreted protein-based gene signature for prognostic stratification and tumor microenvironment assessment in gastric cancer
Source: PeerJ. 2026 Jan 13;14:e20517. doi: 10.7717/peerj.20517 (PMC12810363; doi:10.7717/peerj.20517)
Supplement: Supplemental Information 19 — Raw RT-qPCR data. [file peerj-14-20517-s019.xls]

## Sheet: Results
Supplementary Table 10.mRNA level of SERPINE1 in HGC27 cells upon co-culture with CAFs by RT- qPCR.
Block Type	96-Well 0.2-mL Block
Calibration Background is expired	Yes
Calibration Background performed on	12-14-2021
Calibration Pure Dye FAM is expired	Yes
Calibration Pure Dye FAM performed on	12-14-2021
Calibration Pure Dye ROX is expired	Yes
Calibration Pure Dye ROX performed on	12-14-2021
Calibration Pure Dye SYBR is expired	Yes
Calibration Pure Dye SYBR performed on	12-14-2021
Calibration Pure Dye VIC is expired	Yes
Calibration Pure Dye VIC performed on	12-14-2021
Calibration ROI is expired	Yes
Calibration ROI performed on	12-14-2021
Calibration Uniformity is expired	Yes
Calibration Uniformity performed on	12-14-2021
Chemistry	SYBR_GREEN
Date Created	2024-10-01 00:16:12 AM CST
Experiment Barcode
Experiment Comment
Experiment File Name	D:\数据\qPCR\2023-09-08_CAF-HGC.eds
Experiment Name	2023-09-08_CAF-HGC
Experiment Run End Time	2023-09-08 15:27:36 PM CST
Experiment Type	Comparative Cт (ΔΔCт)
Instrument Name	272520425
Instrument Serial Number	272520425
Instrument Type	QuantStudio™ 5 System
Passive Reference	ROX
Post-read Stage/Step
Pre-read Stage/Step
Quantification Cycle Method	Ct
Signal Smoothing On	true
Stage where Melt Analysis is performed	Stage3
Stage/ Cycle where Ct Analysis is performed	Stage2, Step2
User Name
Well	Well Position	Omit	Sample Name	Target Name	Task	Reporter	Quencher	Quantity	Quantity Mean	Quantity SD	RQ	RQ Min	RQ Max	CT	Ct Mean	Ct SD	Delta Ct	Delta Ct Mean	Delta Ct SD	Delta Ct SE	Delta Delta Ct	Automatic Ct Threshold	Ct Threshold	Automatic Baseline	Baseline Start	Baseline End	Amp Status	Comments	Cq Conf	Tm1	Tm2	Tm3	Tm4
3	A3	FALSE	Control	SERPINE1	UNKNOWN	SYBR	None				1	0.772084	1.2952	30.8127	30.564	0.219961		14.895	0.232798	0.134406	0	TRUE	0.595369	TRUE	3	23	Amp		0.986654	87.3656
4	A4	FALSE	Control	SERPINE1	UNKNOWN	SYBR	None				1	0.772084	1.2952	30.3948	30.564	0.219961		14.895	0.232798	0.134406	0	TRUE	0.595369	TRUE	3	24	Amp		0.979449	87.3656
5	A5	FALSE	Control	SERPINE1	UNKNOWN	SYBR	None				1	0.772084	1.2952	30.4846	30.564	0.219961		14.895	0.232798	0.134406	0	TRUE	0.595369	TRUE	3	24	Amp		0.987188	86.9194
15	B3	FALSE	100000(CAFs)	SERPINE1	UNKNOWN	SYBR	None				22.0508	17.4551	27.8566	26.1194	26.3253	0.195646		10.4323	0.21035	0.121446	-4.46276	TRUE	0.595369	TRUE	3	18	Amp		0.983077	87.2169
16	B4	FALSE	100000(CAFs)	SERPINE1	UNKNOWN	SYBR	None				22.0508	17.4551	27.8566	26.5087	26.3253	0.195646		10.4323	0.21035	0.121446	-4.46276	TRUE	0.595369	TRUE	3	18	Amp		0.988224	87.2169
17	B5	FALSE	100000(CAFs)	SERPINE1	UNKNOWN	SYBR	None				22.0508	17.4551	27.8566	26.3477	26.3253	0.195646		10.4323	0.21035	0.121446	-4.46276	TRUE	0.595369	TRUE	3	20	Amp		0.981108	86.7707
21	B9	FALSE	Control	GAPDH	UNKNOWN	SYBR	None							15.6063	15.669	0.0762368						TRUE	0.520094	TRUE	3	10	Amp		0.979477	84.3911
22	B10	FALSE	200000(CAFs)	GAPDH	UNKNOWN	SYBR	None							16.2373	16.4292	0.182551						TRUE	0.520094	TRUE	3	10	Amp		0.967578	84.3911
27	C3	FALSE	200000(CAFs)	SERPINE1	UNKNOWN	SYBR	None				26.7328	18.837	37.9383	26.519	26.5836	0.25679		10.1545	0.315065	0.181903	-4.74054	TRUE	0.595369	TRUE	3	20	Amp		0.985005	87.0682
28	C4	FALSE	200000(CAFs)	SERPINE1	UNKNOWN	SYBR	None				26.7328	18.837	37.9383	26.8666	26.5836	0.25679		10.1545	0.315065	0.181903	-4.74054	TRUE	0.595369	TRUE	3	19	Amp		0.986508	87.0682
29	C5	FALSE	200000(CAFs)	SERPINE1	UNKNOWN	SYBR	None				26.7328	18.837	37.9383	26.3654	26.5836	0.25679		10.1545	0.315065	0.181903	-4.74054	TRUE	0.595369	TRUE	3	19	Amp		0.983409	86.7707
33	C9	FALSE	Control	GAPDH	UNKNOWN	SYBR	None							15.6469	15.669	0.0762368						TRUE	0.520094	TRUE	3	10	Amp		0.970486	84.2424
34	C10	FALSE	200000(CAFs)	GAPDH	UNKNOWN	SYBR	None							16.6007	16.4292	0.182551						TRUE	0.520094	TRUE	3	11	Amp		0.979102	84.2424
39	D3	FALSE	300000(CAFs)	SERPINE1	UNKNOWN	SYBR	None				25.7352	22.9045	28.9156	25.7886	25.7678	0.0848968		10.2094	0.104872	0.0605478	-4.68567	TRUE	0.595369	TRUE	3	19	Amp		0.99057	87.0682
40	D4	FALSE	300000(CAFs)	SERPINE1	UNKNOWN	SYBR	None				25.7352	22.9045	28.9156	25.6744	25.7678	0.0848968		10.2094	0.104872	0.0605478	-4.68567	TRUE	0.595369	TRUE	3	19	Amp		0.987664	87.0682
41	D5	FALSE	300000(CAFs)	SERPINE1	UNKNOWN	SYBR	None				25.7352	22.9045	28.9156	25.8403	25.7678	0.0848968		10.2094	0.104872	0.0605478	-4.68567	TRUE	0.595369	TRUE	3	19	Amp		0.988566	86.622
45	D9	FALSE	Control	GAPDH	UNKNOWN	SYBR	None							15.7538	15.669	0.0762368						TRUE	0.520094	TRUE	3	10	Amp		0.980571	84.2424
46	D10	FALSE	200000(CAFs)	GAPDH	UNKNOWN	SYBR	None							16.4494	16.4292	0.182551						TRUE	0.520094	TRUE	3	9	Amp		0.97667	84.0937
57	E9	FALSE	100000(CAFs)	GAPDH	UNKNOWN	SYBR	None							15.8385	15.893	0.0772632						TRUE	0.520094	TRUE	3	9	Amp		0.980207	84.0937
58	E10	FALSE	300000(CAFs)	GAPDH	UNKNOWN	SYBR	None							15.611	15.5584	0.0615683						TRUE	0.520094	TRUE	3	9	Amp		0.988777	84.0937
69	F9	FALSE	100000(CAFs)	GAPDH	UNKNOWN	SYBR	None							15.8591	15.893	0.0772632						TRUE	0.520094	TRUE	3	10	Amp		0.983635	84.2424
70	F10	FALSE	300000(CAFs)	GAPDH	UNKNOWN	SYBR	None							15.4907	15.5584	0.0615683						TRUE	0.520094	TRUE	3	9	Amp		0.977557	84.0937
81	G9	FALSE	100000(CAFs)	GAPDH	UNKNOWN	SYBR	None							15.9814	15.893	0.0772632						TRUE	0.520094	TRUE	3	8	Amp		0.984688	84.2424
82	G10	FALSE	300000(CAFs)	GAPDH	UNKNOWN	SYBR	None							15.5735	15.5584	0.0615683						TRUE	0.520094	TRUE	3	9	Amp		0.985401	84.0937
Analysis Type	Singleplex
Endogenous Control	GAPDH
RQ Min/Max Confidence Level	95.0
Reference Sample	Control
