# Supplementary material for: A non-invasive secreted protein-based gene signature for prognostic stratification and tumor microenvironment assessment in gastric cancer
Source: PeerJ. 2026 Jan 13;14:e20517. doi: 10.7717/peerj.20517 (PMC12810363; doi:10.7717/peerj.20517)
Supplement: Supplemental Information 20 — Raw RT-qPCR data. [file peerj-14-20517-s020.xls]

## Sheet: Results
Supplementary Table 11.Dose-Dependent Regulation of SERPINE1 mRNA by EGF in HGC27 Cells.
Block Type	96-Well 0.2-mL Block
Calibration Background is expired	Yes
Calibration Background performed on	12-14-2021
Calibration Pure Dye FAM is expired	Yes
Calibration Pure Dye FAM performed on	12-14-2021
Calibration Pure Dye ROX is expired	Yes
Calibration Pure Dye ROX performed on	12-14-2021
Calibration Pure Dye SYBR is expired	Yes
Calibration Pure Dye SYBR performed on	12-14-2021
Calibration Pure Dye VIC is expired	Yes
Calibration Pure Dye VIC performed on	12-14-2021
Calibration ROI is expired	Yes
Calibration ROI performed on	12-14-2021
Calibration Uniformity is expired	Yes
Calibration Uniformity performed on	12-14-2021
Chemistry	SYBR_GREEN
Date Created	2024-10-01 00:24:19 AM CST
Experiment Barcode
Experiment Comment
Experiment File Name	E:\2024-05-20_EGF.eds
Experiment Name	2024-05-20_EGF
Experiment Run End Time	2024-05-20 15:11:06 PM CST
Experiment Type	Comparative Cт (ΔΔCт)
Instrument Name	272520425
Instrument Serial Number	272520425
Instrument Type	QuantStudio™ 5 System
Passive Reference	ROX
Post-read Stage/Step
Pre-read Stage/Step
Quantification Cycle Method	Ct
Signal Smoothing On	true
Stage where Melt Analysis is performed	Stage3
Stage/ Cycle where Ct Analysis is performed	Stage2, Step2
User Name
Well	Well Position	Omit	Sample Name	Target Name	Task	Reporter	Quencher	Quantity	Quantity Mean	Quantity SD	RQ	RQ Min	RQ Max	CT	Ct Mean	Ct SD	Delta Ct	Delta Ct Mean	Delta Ct SD	Delta Ct SE	Delta Delta Ct	Automatic Ct Threshold	Ct Threshold	Automatic Baseline	Baseline Start	Baseline End	Amp Status	Comments	Cq Conf	HIGHSD	Tm1	Tm2	Tm3	Tm4
16	B4	FALSE	Control	GAPDH	UNKNOWN	SYBR	None							15.2983	15.1513	0.135252						TRUE	0.280612	TRUE	3	11	Amp		0.937103	N	84.1245
17	B5	FALSE	5	GAPDH	UNKNOWN	SYBR	None							15.1053	15.1221	0.0145951						TRUE	0.280612	TRUE	3	10	Amp		0.975333	N	83.8248
18	B6	FALSE	10	GAPDH	UNKNOWN	SYBR	None							15.7762	15.6444	0.119705						TRUE	0.280612	TRUE	3	11	Amp		0.968078	N	83.8248
19	B7	FALSE	20	GAPDH	UNKNOWN	SYBR	None							15.6447	15.9004	0.344031						TRUE	0.280612	TRUE	3	10	Amp		0.94973	N	84.2743
20	B8	FALSE	50	GAPDH	UNKNOWN	SYBR	None							15.2595	15.1505	0.126387						TRUE	0.280612	TRUE	3	11	Amp		0.96753	N	84.2743
21	B9	FALSE	100	GAPDH	UNKNOWN	SYBR	None							15.2987	15.2069	0.0871509						TRUE	0.280612	TRUE	3	11	Amp		0.948097	N	84.1245
28	C4	FALSE	Control	GAPDH	UNKNOWN	SYBR	None							15.1235	15.1513	0.135252						TRUE	0.280612	TRUE	3	10	Amp		0.949767	N	83.9746
29	C5	FALSE	5	GAPDH	UNKNOWN	SYBR	None							15.1319	15.1221	0.0145951						TRUE	0.280612	TRUE	3	10	Amp		0.959966	N	83.675
30	C6	FALSE	10	GAPDH	UNKNOWN	SYBR	None							15.5425	15.6444	0.119705						TRUE	0.280612	TRUE	3	11	Amp		0.970124	N	83.675
31	C7	FALSE	20	GAPDH	UNKNOWN	SYBR	None							15.765	15.9004	0.344031						TRUE	0.280612	TRUE	3	11	Amp		0.95451	N	84.1245
32	C8	FALSE	50	GAPDH	UNKNOWN	SYBR	None							15.012	15.1505	0.126387						TRUE	0.280612	TRUE	3	10	Amp		0.939638	N	84.1245
33	C9	FALSE	100	GAPDH	UNKNOWN	SYBR	None							15.1253	15.2069	0.0871509						TRUE	0.280612	TRUE	3	10	Amp		0.945595	N	83.9746
40	D4	FALSE	Control	GAPDH	UNKNOWN	SYBR	None							15.0321	15.1513	0.135252						TRUE	0.280612	TRUE	3	10	Amp		0.980574	N	83.9746
41	D5	FALSE	5	GAPDH	UNKNOWN	SYBR	None							15.1289	15.1221	0.0145951						TRUE	0.280612	TRUE	3	10	Amp		0.948518	N	83.5251
42	D6	FALSE	10	GAPDH	UNKNOWN	SYBR	None							15.6146	15.6444	0.119705						TRUE	0.280612	TRUE	3	11	Amp		0.96325	N	83.5251
43	D7	FALSE	20	GAPDH	UNKNOWN	SYBR	None							16.2915	15.9004	0.344031						TRUE	0.280612	TRUE	3	12	Amp		0.879445	N	83.9746
44	D8	FALSE	50	GAPDH	UNKNOWN	SYBR	None							15.1801	15.1505	0.126387						TRUE	0.280612	TRUE	3	10	Amp		0.934334	N	84.1245
45	D9	FALSE	100	GAPDH	UNKNOWN	SYBR	None							15.1968	15.2069	0.0871509						TRUE	0.280612	TRUE	3	10	Amp		0.945441	N	83.9746
52	E4	FALSE	Control	PAI1	UNKNOWN	SYBR	None				1	0.542957	1.84176	31.5111	32.1146	0.532756		16.9633	0.549656	0.317344	0	TRUE	0.324604	TRUE	3	25	Amp		0.986659	Y	86.6717
53	E5	FALSE	5	PAI1	UNKNOWN	SYBR	None				2.04919	1.44619	2.90364	31.3344	31.0503	0.313328		15.9282	0.313668	0.181096	-1.03506	TRUE	0.324604	TRUE	3	26	Amp		0.953107	N	86.372
54	E6	FALSE	10	PAI1	UNKNOWN	SYBR	None				2.82916	1.57705	5.07539	31.6787	31.1074	0.512184		15.4629	0.525986	0.303678	-1.50037	TRUE	0.324604	TRUE	3	26	Amp		0.981084	Y	86.372
55	E7	FALSE	20	PAI1	UNKNOWN	SYBR	None				4.52726	2.63547	7.77699	30.9921	30.6851	0.344622		14.7847	0.486952	0.281142	-2.17864	TRUE	0.324604	TRUE	3	25	Amp		0.979817	N	86.8215
56	E8	FALSE	50	PAI1	UNKNOWN	SYBR	None				13.1724	10.531	16.4764	28.2233	28.3944	0.156834		13.2439	0.201421	0.116291	-3.71945	TRUE	0.324604	TRUE	3	23	Amp		0.951094	N	86.8215
57	E9	FALSE	100	PAI1	UNKNOWN	SYBR	None				9.73839	8.26155	11.4792	28.7485	28.8865	0.119641		13.6796	0.148018	0.0854582	-3.28368	TRUE	0.324604	TRUE	3	23	Amp		0.939097	N	86.8215
64	F4	FALSE	Control	PAI1	UNKNOWN	SYBR	None				1	0.542957	1.84176	32.3129	32.1146	0.532756		16.9633	0.549656	0.317344	0	TRUE	0.324604	TRUE	3	26	Amp		0.944561	Y	86.6717
65	F5	FALSE	5	PAI1	UNKNOWN	SYBR	None				2.04919	1.44619	2.90364	31.1023	31.0503	0.313328		15.9282	0.313668	0.181096	-1.03506	TRUE	0.324604	TRUE	3	25	Amp		0.966316	N	86.372
66	F6	FALSE	10	PAI1	UNKNOWN	SYBR	None				2.82916	1.57705	5.07539	30.6894	31.1074	0.512184		15.4629	0.525986	0.303678	-1.50037	TRUE	0.324604	TRUE	3	25	Amp		0.954549	Y	86.372
67	F7	FALSE	20	PAI1	UNKNOWN	SYBR	None				4.52726	2.63547	7.77699	30.7508	30.6851	0.344622		14.7847	0.486952	0.281142	-2.17864	TRUE	0.324604	TRUE	3	25	Amp		0.960906	N	86.8215
68	F8	FALSE	50	PAI1	UNKNOWN	SYBR	None				13.1724	10.531	16.4764	28.4284	28.3944	0.156834		13.2439	0.201421	0.116291	-3.71945	TRUE	0.324604	TRUE	3	23	Amp		0.946261	N	86.8215
69	F9	FALSE	100	PAI1	UNKNOWN	SYBR	None				9.73839	8.26155	11.4792	28.9508	28.8865	0.119641		13.6796	0.148018	0.0854582	-3.28368	TRUE	0.324604	TRUE	3	23	Amp		0.938478	N	86.8215
76	G4	FALSE	Control	PAI1	UNKNOWN	SYBR	None				1	0.542957	1.84176	32.5197	32.1146	0.532756		16.9633	0.549656	0.317344	0	TRUE	0.324604	TRUE	3	26	Amp		0.983239	Y	86.6717
77	G5	FALSE	5	PAI1	UNKNOWN	SYBR	None				2.04919	1.44619	2.90364	30.7142	31.0503	0.313328		15.9282	0.313668	0.181096	-1.03506	TRUE	0.324604	TRUE	3	25	Amp		0.959616	N	86.372
78	G6	FALSE	10	PAI1	UNKNOWN	SYBR	None				2.82916	1.57705	5.07539	30.954	31.1074	0.512184		15.4629	0.525986	0.303678	-1.50037	TRUE	0.324604	TRUE	3	25	Amp		0.981215	Y	86.372
79	G7	FALSE	20	PAI1	UNKNOWN	SYBR	None				4.52726	2.63547	7.77699	30.3123	30.6851	0.344622		14.7847	0.486952	0.281142	-2.17864	TRUE	0.324604	TRUE	3	25	Amp		0.946252	N	86.8215
80	G8	FALSE	50	PAI1	UNKNOWN	SYBR	None				13.1724	10.531	16.4764	28.5314	28.3944	0.156834		13.2439	0.201421	0.116291	-3.71945	TRUE	0.324604	TRUE	3	22	Amp		0.944756	N	86.8215
81	G9	FALSE	100	PAI1	UNKNOWN	SYBR	None				9.73839	8.26155	11.4792	28.9603	28.8865	0.119641		13.6796	0.148018	0.0854582	-3.28368	TRUE	0.324604	TRUE	3	23	Amp		0.946395	N	86.8215
Analysis Type	Singleplex
Endogenous Control	GAPDH
RQ Min/Max Confidence Level	95.0
Reference Sample	Control
