# Supplementary material for: A non-invasive secreted protein-based gene signature for prognostic stratification and tumor microenvironment assessment in gastric cancer
Source: PeerJ. 2026 Jan 13;14:e20517. doi: 10.7717/peerj.20517 (PMC12810363; doi:10.7717/peerj.20517)
Supplement: Supplemental Information 21 — Raw RT-qPCR data. [file peerj-14-20517-s021.xls]

## Sheet: Sheet1
Supplementary Table 12.Dose-Dependent Regulation of SERPINE1 mRNA by EGF in AGS Cells.
Block Type	96-Well 0.2-mL Block
Calibration Background is expired	Yes
Calibration Background performed on	12-14-2021
Calibration Pure Dye FAM is expired	Yes
Calibration Pure Dye FAM performed on	12-14-2021
Calibration Pure Dye ROX is expired	Yes
Calibration Pure Dye ROX performed on	12-14-2021
Calibration Pure Dye SYBR is expired	Yes
Calibration Pure Dye SYBR performed on	12-14-2021
Calibration Pure Dye VIC is expired	Yes
Calibration Pure Dye VIC performed on	12-14-2021
Calibration ROI is expired	Yes
Calibration ROI performed on	12-14-2021
Calibration Uniformity is expired	Yes
Calibration Uniformity performed on	12-14-2021
Chemistry	SYBR_GREEN
Date Created	2024-10-08 19:00:07 PM CST
Experiment Barcode
Experiment Comment
Experiment File Name	E:\2024-10-08_AGS-EGF.eds
Experiment Name	2024-10-08_AGS-EGF
Experiment Run End Time	2024-10-08 18:52:18 PM CST
Experiment Type	Comparative Cт (ΔΔCт)
Instrument Name	272520425
Instrument Serial Number	272520425
Instrument Type	QuantStudio™ 5 System
Passive Reference	ROX
Post-read Stage/Step
Pre-read Stage/Step
Quantification Cycle Method	Ct
Signal Smoothing On	true
Stage where Melt Analysis is performed	Stage3
Stage/ Cycle where Ct Analysis is performed	Stage2, Step2
User Name
Well	Well Position	Omit	Sample Name	Target Name	Task	Reporter	Quencher	Quantity	Quantity Mean	Quantity SD	RQ	RQ Min	RQ Max	CT	Ct Mean	Ct SD	Delta Ct	Delta Ct Mean	Delta Ct SD	Delta Ct SE	Delta Delta Ct	Automatic Ct Threshold	Ct Threshold	Automatic Baseline	Baseline Start	Baseline End	Amp Status	Comments	Cq Conf	Tm1	Tm2	Tm3	Tm4
4	A4	FALSE	Control	GAPDH	UNKNOWN	SYBR	None							15.9945	15.9706	0.03551						TRUE	0.339713	TRUE	3	11	Amp		0.98422	84.1395
5	A5	FALSE	5	GAPDH	UNKNOWN	SYBR	None							15.7817	16.0653	0.214237						TRUE	0.339713	TRUE	3	10	Amp		0.979712	83.8396
6	A6	FALSE	10	GAPDH	UNKNOWN	SYBR	None							15.7277	15.7491	0.0801881						TRUE	0.339713	TRUE	3	10	Amp		0.978897	83.8396
7	A7	FALSE	15	GAPDH	UNKNOWN	SYBR	None							16.4122	16.4082	0.166632						TRUE	0.339713	TRUE	3	11	Amp		0.984558	84.2894
8	A8	FALSE	20	GAPDH	UNKNOWN	SYBR	None							15.9565	15.9053	0.0940179						TRUE	0.339713	TRUE	3	10	Amp		0.976962	84.2894
9	A9	FALSE	25	GAPDH	UNKNOWN	SYBR	None							16.2662	16.4653	0.311696						TRUE	0.339713	TRUE	3	11	Amp		0.989794	84.1395
16	B4	FALSE	Control	GAPDH	UNKNOWN	SYBR	None							15.9959	15.9706	0.03551						TRUE	0.339713	TRUE	3	10	Amp		0.97663	84.1395
17	B5	FALSE	5	GAPDH	UNKNOWN	SYBR	None							16.0747	16.0653	0.214237						TRUE	0.339713	TRUE	3	9	Amp		0.97533	83.8396
18	B6	FALSE	10	GAPDH	UNKNOWN	SYBR	None							15.8211	15.7491	0.0801881						TRUE	0.339713	TRUE	3	10	Amp		0.967298	83.6897
19	B7	FALSE	15	GAPDH	UNKNOWN	SYBR	None							16.4467	16.4082	0.166632						TRUE	0.339713	TRUE	3	10	Amp		0.990167	84.1395
20	B8	FALSE	20	GAPDH	UNKNOWN	SYBR	None							15.9195	15.9053	0.0940179						TRUE	0.339713	TRUE	3	9	Amp		0.970223	84.2894
21	B9	FALSE	25	GAPDH	UNKNOWN	SYBR	None							16.1514	16.4653	0.311696						TRUE	0.339713	TRUE	3	10	Amp		0.979789	84.1395
28	C4	FALSE	Control	GAPDH	UNKNOWN	SYBR	None							15.9723	15.9706	0.03551						TRUE	0.339713	TRUE	3	10	Amp		0.981576	83.9895
29	C5	FALSE	5	GAPDH	UNKNOWN	SYBR	None							16.1033	16.0653	0.214237						TRUE	0.339713	TRUE	3	10	Amp		0.969658	83.6897
30	C6	FALSE	10	GAPDH	UNKNOWN	SYBR	None							15.6451	15.7491	0.0801881						TRUE	0.339713	TRUE	3	10	Amp		0.981923	83.6897
31	C7	FALSE	15	GAPDH	UNKNOWN	SYBR	None							16.1859	16.4082	0.166632						TRUE	0.339713	TRUE	3	11	Amp		0.96938	84.1395
32	C8	FALSE	20	GAPDH	UNKNOWN	SYBR	None							15.7688	15.9053	0.0940179						TRUE	0.339713	TRUE	3	10	Amp		0.937992	84.1395
33	C9	FALSE	25	GAPDH	UNKNOWN	SYBR	None							16.8259	16.4653	0.311696						TRUE	0.339713	TRUE	3	12	Amp		0.968284	83.9895
40	D4	FALSE	Control	GAPDH	UNKNOWN	SYBR	None							15.9199	15.9706	0.03551						TRUE	0.339713	TRUE	3	10	Amp		0.968419	83.8396
41	D5	FALSE	5	GAPDH	UNKNOWN	SYBR	None							16.3014	16.0653	0.214237						TRUE	0.339713	TRUE	3	11	Amp		0.974897	83.6897
42	D6	FALSE	10	GAPDH	UNKNOWN	SYBR	None							15.8024	15.7491	0.0801881						TRUE	0.339713	TRUE	3	10	Amp		0.981624	83.5397
43	D7	FALSE	15	GAPDH	UNKNOWN	SYBR	None							16.5881	16.4082	0.166632						TRUE	0.339713	TRUE	3	11	Amp		0.98178	83.9895
44	D8	FALSE	20	GAPDH	UNKNOWN	SYBR	None							15.9765	15.9053	0.0940179						TRUE	0.339713	TRUE	3	10	Amp		0.984394	84.1395
45	D9	FALSE	25	GAPDH	UNKNOWN	SYBR	None							16.6178	16.4653	0.311696						TRUE	0.339713	TRUE	3	11	Amp		0.977778	83.9895
52	E4	FALSE	Control	SERPINE1	UNKNOWN	SYBR	None				1	0.874386	1.14366	29.096	29.2812	0.154253		13.3105	0.158287	0.0791437	0	TRUE	0.314012	TRUE	3	23	Amp		0.970868	86.6883
53	E5	FALSE	5	SERPINE1	UNKNOWN	SYBR	None				0.913968	0.724234	1.15341	29.2623	29.5056	0.171422		13.4403	0.274377	0.137189	0.129785	TRUE	0.314012	TRUE	3	23	Amp		0.978114	86.3885
54	E6	FALSE	10	SERPINE1	UNKNOWN	SYBR	None				1.74429	1.53136	1.98683	28.1177	28.2569	0.130917		12.5079	0.153523	0.0767616	-0.80264	TRUE	0.314012	TRUE	3	23	Amp		0.97262	86.3885
55	E7	FALSE	15	SERPINE1	UNKNOWN	SYBR	None				2.09915	1.50293	2.93188	29.0767	28.6489	0.357013		12.2407	0.393985	0.196993	-1.0698	TRUE	0.314012	TRUE	3	23	Amp		0.983363	86.8383
56	E8	FALSE	20	SERPINE1	UNKNOWN	SYBR	None				2.59455	2.12369	3.16982	27.8374	27.8404	0.216623		11.935	0.236146	0.118073	-1.37548	TRUE	0.314012	TRUE	3	21	Amp		0.969275	86.8383
57	E9	FALSE	25	SERPINE1	UNKNOWN	SYBR	None				2.38137	1.75948	3.22307	28.3753	28.5241	0.173837		12.0587	0.356894	0.178447	-1.25179	TRUE	0.314012	TRUE	3	22	Amp		0.979971	86.8383
64	F4	FALSE	Control	SERPINE1	UNKNOWN	SYBR	None				1	0.874386	1.14366	29.2767	29.2812	0.154253		13.3105	0.158287	0.0791437	0	TRUE	0.314012	TRUE	3	23	Amp		0.974505	86.6883
65	F5	FALSE	5	SERPINE1	UNKNOWN	SYBR	None				0.913968	0.724234	1.15341	29.5113	29.5056	0.171422		13.4403	0.274377	0.137189	0.129785	TRUE	0.314012	TRUE	3	22	Amp		0.989557	86.3885
66	F6	FALSE	10	SERPINE1	UNKNOWN	SYBR	None				1.74429	1.53136	1.98683	28.2139	28.2569	0.130917		12.5079	0.153523	0.0767616	-0.80264	TRUE	0.314012	TRUE	3	23	Amp		0.963023	86.3885
67	F7	FALSE	15	SERPINE1	UNKNOWN	SYBR	None				2.09915	1.50293	2.93188	28.2793	28.6489	0.357013		12.2407	0.393985	0.196993	-1.0698	TRUE	0.314012	TRUE	3	22	Amp		0.969854	86.8383
68	F8	FALSE	20	SERPINE1	UNKNOWN	SYBR	None				2.59455	2.12369	3.16982	27.6634	27.8404	0.216623		11.935	0.236146	0.118073	-1.37548	TRUE	0.314012	TRUE	3	22	Amp		0.980291	86.8383
69	F9	FALSE	25	SERPINE1	UNKNOWN	SYBR	None				2.38137	1.75948	3.22307	28.3955	28.5241	0.173837		12.0587	0.356894	0.178447	-1.25179	TRUE	0.314012	TRUE	3	23	Amp		0.977414	86.8383
76	G4	FALSE	Control	SERPINE1	UNKNOWN	SYBR	None				1	0.874386	1.14366	29.2783	29.2812	0.154253		13.3105	0.158287	0.0791437	0	TRUE	0.314012	TRUE	3	23	Amp		0.976091	86.6883
77	G5	FALSE	5	SERPINE1	UNKNOWN	SYBR	None				0.913968	0.724234	1.15341	29.6056	29.5056	0.171422		13.4403	0.274377	0.137189	0.129785	TRUE	0.314012	TRUE	3	23	Amp		0.990765	86.3885
78	G6	FALSE	10	SERPINE1	UNKNOWN	SYBR	None				1.74429	1.53136	1.98683	28.2658	28.2569	0.130917		12.5079	0.153523	0.0767616	-0.80264	TRUE	0.314012	TRUE	3	22	Amp		0.968898	86.3885
79	G7	FALSE	15	SERPINE1	UNKNOWN	SYBR	None				2.09915	1.50293	2.93188	28.4451	28.6489	0.357013		12.2407	0.393985	0.196993	-1.0698	TRUE	0.314012	TRUE	3	22	Amp		0.967198	86.8383
80	G8	FALSE	20	SERPINE1	UNKNOWN	SYBR	None				2.59455	2.12369	3.16982	27.7144	27.8404	0.216623		11.935	0.236146	0.118073	-1.37548	TRUE	0.314012	TRUE	3	20	Amp		0.974078	86.8383
81	G9	FALSE	25	SERPINE1	UNKNOWN	SYBR	None				2.38137	1.75948	3.22307	28.5805	28.5241	0.173837		12.0587	0.356894	0.178447	-1.25179	TRUE	0.314012	TRUE	3	22	Amp		0.972709	86.8383
88	H4	FALSE	Control	SERPINE1	UNKNOWN	SYBR	None				1	0.874386	1.14366	29.4737	29.2812	0.154253		13.3105	0.158287	0.0791437	0	TRUE	0.314012	TRUE	3	24	Amp		0.951325	86.6883
89	H5	FALSE	5	SERPINE1	UNKNOWN	SYBR	None				0.913968	0.724234	1.15341	29.6433	29.5056	0.171422		13.4403	0.274377	0.137189	0.129785	TRUE	0.314012	TRUE	3	24	Amp		0.981486	86.3885
90	H6	FALSE	10	SERPINE1	UNKNOWN	SYBR	None				1.74429	1.53136	1.98683	28.4304	28.2569	0.130917		12.5079	0.153523	0.0767616	-0.80264	TRUE	0.314012	TRUE	3	22	Amp		0.985929	86.3885
91	H7	FALSE	15	SERPINE1	UNKNOWN	SYBR	None				2.09915	1.50293	2.93188	28.7947	28.6489	0.357013		12.2407	0.393985	0.196993	-1.0698	TRUE	0.314012	TRUE	3	23	Amp		0.978471	86.8383
92	H8	FALSE	20	SERPINE1	UNKNOWN	SYBR	None				2.59455	2.12369	3.16982	28.1463	27.8404	0.216623		11.935	0.236146	0.118073	-1.37548	TRUE	0.314012	TRUE	3	21	Amp		0.984784	86.8383
93	H9	FALSE	25	SERPINE1	UNKNOWN	SYBR	None				2.38137	1.75948	3.22307	28.745	28.5241	0.173837		12.0587	0.356894	0.178447	-1.25179	TRUE	0.314012	TRUE	3	23	Amp		0.979213	86.8383
Analysis Type	Singleplex
Endogenous Control	GAPDH
RQ Min/Max Confidence Level	95.0
Reference Sample	Control
