# Supplementary material for: A non-invasive secreted protein-based gene signature for prognostic stratification and tumor microenvironment assessment in gastric cancer
Source: PeerJ. 2026 Jan 13;14:e20517. doi: 10.7717/peerj.20517 (PMC12810363; doi:10.7717/peerj.20517)
Supplement: Supplemental Information 22 — Raw RT-qPCR data. [file peerj-14-20517-s022.xls]

## Sheet: Sheet1
Supplementary Table 13.mRNA level of SERPINE1 in AGS with stable SERPINE1 up regulation by RT-qPCR.
Block Type	96-Well 0.2-mL Block
Calibration Background is expired	Yes
Calibration Background performed on	12-14-2021
Calibration Pure Dye FAM is expired	Yes
Calibration Pure Dye FAM performed on	12-14-2021
Calibration Pure Dye ROX is expired	Yes
Calibration Pure Dye ROX performed on	12-14-2021
Calibration Pure Dye SYBR is expired	Yes
Calibration Pure Dye SYBR performed on	12-14-2021
Calibration Pure Dye VIC is expired	Yes
Calibration Pure Dye VIC performed on	12-14-2021
Calibration ROI is expired	Yes
Calibration ROI performed on	12-14-2021
Calibration Uniformity is expired	Yes
Calibration Uniformity performed on	12-14-2021
Chemistry	SYBR_GREEN
Date Created	2024-12-17 22:30:28 PM CST
Experiment Barcode
Experiment Comment
Experiment File Name	E:\YHF\2024-09-07_AGS-PAI.eds
Experiment Name	2024-09-07_AGS-PAI
Experiment Run End Time	2024-09-07 19:50:50 PM CST
Experiment Type	Comparative Cт (ΔΔCт)
Instrument Name	272520425
Instrument Serial Number	272520425
Instrument Type	QuantStudio™ 5 System
Passive Reference	ROX
Post-read Stage/Step
Pre-read Stage/Step
Quantification Cycle Method	Ct
Signal Smoothing On	true
Stage where Melt Analysis is performed	Stage3
Stage/ Cycle where Ct Analysis is performed	Stage2, Step2
User Name
Well	Well Position	Omit	Sample Name	Target Name	Task	Reporter	Quencher	Quantity	Quantity Mean	Quantity SD	RQ	RQ Min	RQ Max	CT	Ct Mean	Ct SD	Delta Ct	Delta Ct Mean	Delta Ct SD	Delta Ct SE	Delta Delta Ct	Automatic Ct Threshold	Ct Threshold	Automatic Baseline	Baseline Start	Baseline End	Amp Status	Comments	Cq Conf	Tm1	Tm2	Tm3	Tm4
16	B4	FALSE	OE	GAPDH	UNKNOWN	SYBR	None							16.8399	16.7775	0.0582711						TRUE	0.448642	TRUE	3	11	Amp		0.989586	84.0381
17	B5	FALSE	OE	GAPDH	UNKNOWN	SYBR	None							16.7246	16.7775	0.0582711						TRUE	0.448642	TRUE	3	11	Amp		0.958259	83.7432
18	B6	FALSE	OE	GAPDH	UNKNOWN	SYBR	None							16.7678	16.7775	0.0582711						TRUE	0.448642	TRUE	3	10	Amp		0.987519	83.7432
28	C4	FALSE	NC	GAPDH	UNKNOWN	SYBR	None							16.7612	16.6823	0.105577						TRUE	0.448642	TRUE	3	11	Amp		0.984762	83.8907
29	C5	FALSE	NC	GAPDH	UNKNOWN	SYBR	None							16.5624	16.6823	0.105577						TRUE	0.448642	TRUE	3	8	Amp		0.985891	83.5957
30	C6	FALSE	NC	GAPDH	UNKNOWN	SYBR	None							16.7234	16.6823	0.105577						TRUE	0.448642	TRUE	3	10	Amp		0.965839	83.5957
64	F4	FALSE	OE	PAI-1	UNKNOWN	SYBR	None				514.05	471.643	560.269	21.2846	21.2713	0.0510773		4.49385	0.0774881	0.0447378	-9.00576	TRUE	0.406701	TRUE	3	15	Amp		0.985868	86.5451
65	F5	FALSE	OE	PAI-1	UNKNOWN	SYBR	None				514.05	471.643	560.269	21.2149	21.2713	0.0510773		4.49385	0.0774881	0.0447378	-9.00576	TRUE	0.406701	TRUE	3	15	Amp		0.98014	86.2502
66	F6	FALSE	OE	PAI-1	UNKNOWN	SYBR	None				514.05	471.643	560.269	21.3144	21.2713	0.0510773		4.49385	0.0774881	0.0447378	-9.00576	TRUE	0.406701	TRUE	3	15	Amp		0.971611	86.2502
76	G4	FALSE	NC	PAI-1	UNKNOWN	SYBR	None				1	0.876672	1.14068	30.2244	30.1819	0.0537271		13.4996	0.118461	0.0683936	0	TRUE	0.406701	TRUE	3	24	Amp		0.987229	86.5451
77	G5	FALSE	NC	PAI-1	UNKNOWN	SYBR	None				1	0.876672	1.14068	30.1215	30.1819	0.0537271		13.4996	0.118461	0.0683936	0	TRUE	0.406701	TRUE	3	22	Amp		0.987348	86.2502
78	G6	FALSE	NC	PAI-1	UNKNOWN	SYBR	None				1	0.876672	1.14068	30.1999	30.1819	0.0537271		13.4996	0.118461	0.0683936	0	TRUE	0.406701	TRUE	3	23	Amp		0.983544	86.2502
Analysis Type	Singleplex
Endogenous Control	GAPDH
RQ Min/Max Confidence Level	95.0
Reference Sample	NC
