# Supplementary material for: A non-invasive secreted protein-based gene signature for prognostic stratification and tumor microenvironment assessment in gastric cancer
Source: PeerJ. 2026 Jan 13;14:e20517. doi: 10.7717/peerj.20517 (PMC12810363; doi:10.7717/peerj.20517)
Supplement: Supplemental Information 23 — Raw RT-qPCR data. [file peerj-14-20517-s023.xls]

## Sheet: Sheet1
Supplementary Table 14.mRNA level of SERPINE1 in HGC27 with stable SERPINE1 up regulation by RT-qPCR.
Block Type	96-Well 0.2-mL Block
Calibration Background is expired	Yes
Calibration Background performed on	12-14-2021
Calibration Pure Dye FAM is expired	Yes
Calibration Pure Dye FAM performed on	12-14-2021
Calibration Pure Dye ROX is expired	Yes
Calibration Pure Dye ROX performed on	12-14-2021
Calibration Pure Dye SYBR is expired	Yes
Calibration Pure Dye SYBR performed on	12-14-2021
Calibration Pure Dye VIC is expired	Yes
Calibration Pure Dye VIC performed on	12-14-2021
Calibration ROI is expired	Yes
Calibration ROI performed on	12-14-2021
Calibration Uniformity is expired	Yes
Calibration Uniformity performed on	12-14-2021
Chemistry	SYBR_GREEN
Date Created	2024-12-17 22:41:29 PM CST
Experiment Barcode
Experiment Comment
Experiment File Name	E:\YHF\2024-10-08_-OE-EMT.eds
Experiment Name	2024-10-08_-OE-EMT
Experiment Run End Time	2024-10-08 19:59:03 PM CST
Experiment Type	Comparative Cт (ΔΔCт)
Instrument Name	272520425
Instrument Serial Number	272520425
Instrument Type	QuantStudio™ 5 System
Passive Reference	ROX
Post-read Stage/Step
Pre-read Stage/Step
Quantification Cycle Method	Ct
Signal Smoothing On	true
Stage where Melt Analysis is performed	Stage3
Stage/ Cycle where Ct Analysis is performed	Stage2, Step2
User Name
Well	Well Position	Omit	Sample Name	Target Name	Task	Reporter	Quencher	Quantity	Quantity Mean	Quantity SD	RQ	RQ Min	RQ Max	CT	Ct Mean	Ct SD	Delta Ct	Delta Ct Mean	Delta Ct SD	Delta Ct SE	Delta Delta Ct	Automatic Ct Threshold	Ct Threshold	Automatic Baseline	Baseline Start	Baseline End	Amp Status	Comments	Cq Conf	PRFLOW	Tm1	Tm2	Tm3	Tm4
9	A9	FALSE	HGC27-PCDH	SERPINE1	UNKNOWN	SYBR	None				1	0.750976	1.3316	31.5947	31.7935	0.251836		15.5817	0.257746	0.14881	0	TRUE	0.447536	TRUE	3	27	Amp		0.990913	N	87.3367
10	A10	FALSE	HGC27-PCDH	SERPINE1	UNKNOWN	SYBR	None				1	0.750976	1.3316	31.7091	31.7935	0.251836		15.5817	0.257746	0.14881	0	TRUE	0.447536	TRUE	3	25	Amp		0.988318	N	87.3367
11	A11	FALSE	HGC27-PCDH	SERPINE1	UNKNOWN	SYBR	None				1	0.750976	1.3316	32.0767	31.7935	0.251836		15.5817	0.257746	0.14881	0	TRUE	0.447536	TRUE	3	25	Amp		0.983032	N	86.891
21	B9	FALSE	HGC27-OE	SERPINE1	UNKNOWN	SYBR	None				298.449	277.354	321.149	24.3247	24.3091	0.0269191		7.36039	0.0659746	0.0380904	-8.22134	TRUE	0.447536	TRUE	3	17	Amp		0.985284	N	87.1881
22	B10	FALSE	HGC27-OE	SERPINE1	UNKNOWN	SYBR	None				298.449	277.354	321.149	24.2781	24.3091	0.0269191		7.36039	0.0659746	0.0380904	-8.22134	TRUE	0.447536	TRUE	3	17	Amp		0.985405	N	87.1881
23	B11	FALSE	HGC27-OE	SERPINE1	UNKNOWN	SYBR	None				298.449	277.354	321.149	24.3246	24.3091	0.0269191		7.36039	0.0659746	0.0380904	-8.22134	TRUE	0.447536	TRUE	3	18	Amp		0.98682	N	86.7425
24	B12	FALSE	HGC27-PCDH	GAPDH	UNKNOWN	SYBR	None							16.2746	16.2118	0.0548759						TRUE	0.397283	TRUE	3	11	Amp		0.986833	N	83.7712
36	C12	FALSE	HGC27-PCDH	GAPDH	UNKNOWN	SYBR	None							16.1878	16.2118	0.0548759						TRUE	0.397283	TRUE	3	9	Amp		0.986318	N	83.6227
48	D12	FALSE	HGC27-PCDH	GAPDH	UNKNOWN	SYBR	None							16.173	16.2118	0.0548759						TRUE	0.397283	TRUE	3	9	Amp		0.983099	N	83.6227
72	F12	FALSE	HGC27-OE	GAPDH	UNKNOWN	SYBR	None							16.913	16.9487	0.0602329						TRUE	0.397283	TRUE	3	12	Amp		0.987217	N	83.7712
84	G12	FALSE	HGC27-OE	GAPDH	UNKNOWN	SYBR	None							16.9149	16.9487	0.0602329						TRUE	0.397283	TRUE	3	12	Amp		0.966409	N	83.7712
96	H12	FALSE	HGC27-OE	GAPDH	UNKNOWN	SYBR	None							17.0183	16.9487	0.0602329						TRUE	0.397283	TRUE	3	13	Amp		0.971936	N	83.7712
Analysis Type	Singleplex
Endogenous Control	GAPDH
RQ Min/Max Confidence Level	95.0
Reference Sample	HGC27-PCDH
