# Supplementary material for: A non-invasive secreted protein-based gene signature for prognostic stratification and tumor microenvironment assessment in gastric cancer
Source: PeerJ. 2026 Jan 13;14:e20517. doi: 10.7717/peerj.20517 (PMC12810363; doi:10.7717/peerj.20517)
Supplement: Supplemental Information 24 — Raw RT-qPCR data. [file peerj-14-20517-s024.xls]

## Sheet: Sheet1
Supplementary Table 15.mRNA level of SERPINE1 in MKN7 with stable SERPINE1 down regulation by RT-qPCR.
Block Type	96-Well 0.2-mL Block
Calibration Background is expired	Yes
Calibration Background performed on	12-14-2021
Calibration Pure Dye FAM is expired	Yes
Calibration Pure Dye FAM performed on	12-14-2021
Calibration Pure Dye ROX is expired	Yes
Calibration Pure Dye ROX performed on	12-14-2021
Calibration Pure Dye SYBR is expired	Yes
Calibration Pure Dye SYBR performed on	12-14-2021
Calibration Pure Dye VIC is expired	Yes
Calibration Pure Dye VIC performed on	12-14-2021
Calibration ROI is expired	Yes
Calibration ROI performed on	12-14-2021
Calibration Uniformity is expired	Yes
Calibration Uniformity performed on	12-14-2021
Chemistry	SYBR_GREEN
Date Created	2024-12-17 22:35:56 PM CST
Experiment Barcode
Experiment Comment
Experiment File Name	E:\YHF\2024-08-10_pai.eds
Experiment Name	2024-08-10_pai
Experiment Run End Time	2024-08-10 14:56:12 PM CST
Experiment Type	Comparative Cт (ΔΔCт)
Instrument Name	272520425
Instrument Serial Number	272520425
Instrument Type	QuantStudio™ 5 System
Passive Reference	ROX
Post-read Stage/Step
Pre-read Stage/Step
Quantification Cycle Method	Ct
Signal Smoothing On	true
Stage where Melt Analysis is performed	Stage3
Stage/ Cycle where Ct Analysis is performed	Stage2, Step2
User Name
Well	Well Position	Omit	Sample Name	Target Name	Task	Reporter	Quencher	Quantity	Quantity Mean	Quantity SD	RQ	RQ Min	RQ Max	CT	Ct Mean	Ct SD	Delta Ct	Delta Ct Mean	Delta Ct SD	Delta Ct SE	Delta Delta Ct	Automatic Ct Threshold	Ct Threshold	Automatic Baseline	Baseline Start	Baseline End	Amp Status	Comments	Cq Conf	Tm1	Tm2	Tm3	Tm4
9	A9	FALSE	MKN7-NC	GAPDH	UNKNOWN	SYBR	None							17.6239	17.7325	0.101976						TRUE	0.415165	TRUE	3	12	Amp		0.958283	84.2416
10	A10	FALSE	MKN7-NC	GAPDH	UNKNOWN	SYBR	None							17.7474	17.7325	0.101976						TRUE	0.415165	TRUE	3	12	Amp		0.988246	84.2416
11	A11	FALSE	MKN7-NC	GAPDH	UNKNOWN	SYBR	None							17.8262	17.7325	0.101976						TRUE	0.415165	TRUE	3	10	Amp		0.978021	83.9441
21	B9	FALSE	MKN7-sh	GAPDH	UNKNOWN	SYBR	None							17.2043	17.158	0.0489748						TRUE	0.415165	TRUE	3	12	Amp		0.978351	84.2416
23	B11	FALSE	MKN7-sh	GAPDH	UNKNOWN	SYBR	None							17.1067	17.158	0.0489748						TRUE	0.415165	TRUE	3	11	Amp		0.968325	83.7954
24	B12	FALSE	MKN7-sh	GAPDH	UNKNOWN	SYBR	None							17.1629	17.158	0.0489748						TRUE	0.415165	TRUE	3	12	Amp		0.984776	83.7954
33	C9	FALSE	MKN7-NC	PAI-1	UNKNOWN	SYBR	None				1	0.843428	1.18564	20.3209	20.432	0.114401		2.69943	0.153254	0.0884811	0	TRUE	0.418012	TRUE	3	14	Amp		0.983089	87.0673
35	C11	FALSE	MKN7-NC	PAI-1	UNKNOWN	SYBR	None				1	0.843428	1.18564	20.5495	20.432	0.114401		2.69943	0.153254	0.0884811	0	TRUE	0.418012	TRUE	3	14	Amp		0.977528	86.6211
36	C12	FALSE	MKN7-NC	PAI-1	UNKNOWN	SYBR	None				1	0.843428	1.18564	20.4255	20.432	0.114401		2.69943	0.153254	0.0884811	0	TRUE	0.418012	TRUE	3	13	Amp		0.988911	86.6211
45	D9	FALSE	MKN7-sh	PAI-1	UNKNOWN	SYBR	None				0.245731	0.208447	0.289685	21.9989	21.8823	0.13977		4.72427	0.148102	0.0855066	2.02485	TRUE	0.418012	TRUE	3	16	Amp		0.991876	86.9185
46	D10	FALSE	MKN7-sh	PAI-1	UNKNOWN	SYBR	None				0.245731	0.208447	0.289685	21.9206	21.8823	0.13977		4.72427	0.148102	0.0855066	2.02485	TRUE	0.418012	TRUE	3	15	Amp		0.988174	86.9185
48	D12	FALSE	MKN7-sh	PAI-1	UNKNOWN	SYBR	None				0.245731	0.208447	0.289685	21.7273	21.8823	0.13977		4.72427	0.148102	0.0855066	2.02485	TRUE	0.418012	TRUE	3	16	Amp		0.987615	86.6211
Analysis Type	Singleplex
Endogenous Control	GAPDH
RQ Min/Max Confidence Level	95.0
Reference Sample	MKN7-NC
