# Supplementary material for: A non-invasive secreted protein-based gene signature for prognostic stratification and tumor microenvironment assessment in gastric cancer
Source: PeerJ. 2026 Jan 13;14:e20517. doi: 10.7717/peerj.20517 (PMC12810363; doi:10.7717/peerj.20517)
Supplement: Supplemental Information 25 [file peerj-14-20517-s025.xls]

## Sheet: Sheet1
ITEM TO CHECK	IMPORTANCE	CHECKLIST
EXPERIMENTAL DESIGN
Definition of experimental and control groups	E	P15/line 392-397 (Supplementary Fig. 6); P16/line 428-429 ((Figures 8O-P); P16/line 429-431(Figures 8Q-R）
Number within each group	E	P15/line 392-397 (Supplementary Fig. 6); P16/line 428-429 ((Figures 8O-P); P16/line 429-431(Figures 8Q-R）
Assay carried out by core lab or investigator's lab?	D	P8/line 209-213
Acknowledgement of authors' contributions	D	Not applicable
SAMPLE
Description	E	P8/line 193-194 ; P15/line 392-397;P16/line 428-429;P16/line 429-431
Volume/mass of sample processed	D	Not applicable
Microdissection or macrodissection	E	P8/line 209-213;Supplemtantary Table 9-15
Processing procedure	E	P8/line 209-213;Supplemtantary Table 9-15
If frozen - how and how quickly?	E	P8/line 209-213;Supplemtantary Table 9-15
If fixed - with what, how quickly?	E	P8/line 209-213;Supplemtantary Table 9-15
Sample storage conditions and duration (especially for FFPE samples)	E	P8/line 209-213
NUCLEIC ACID EXTRACTION
Procedure and/or instrumentation	E	P8/line 209-213;Supplemtantary Table 9-15
Name of kit and details of any modifications	E	P8/line 209-213;Supplemtantary Table 9-15
Source of additional reagents used	D	Not applicable
Details of DNase or RNAse treatment	E	P8/line 209-213;Supplemtantary Table 9-15
Contamination assessment (DNA or RNA)	E	P8/line 209-213;Supplemtantary Table 9-15
Nucleic acid quantification	E	P8/line 209-213;Supplemtantary Table 9-15
Instrument and method	E	P8/line 209-213;Supplemtantary Table 9-15
Purity (A260/A280)	D	Not applicable
Yield	D	Not applicable
RNA integrity method/instrument	E	P8/line 209-213;Supplemtantary Table 9-15
RIN/RQI or Cq of 3' and 5' transcripts	E	P8/line 209-213;Supplemtantary Table 9-15
Electrophoresis traces	D	Not performed
Inhibition testing (Cq dilutions, spike or other)	E	Not performed
REVERSE TRANSCRIPTION
Complete reaction conditions	E	P8/line 209-213;Supplemtantary Table 9-15
Amount of RNA and reaction volume	E	P8/line 209-213;Supplemtantary Table 9-15
Priming oligonucleotide (if using GSP) and concentration	E	Not applicable
Reverse transcriptase and concentration	E	P8/line 209-213;Supplemtantary Table 9-15
Temperature and time	E	P8/line 209-213;Supplemtantary Table 9-15
Manufacturer of reagents and catalogue numbers	D	P8/line 209-213;Supplemtantary Table 9-15
Cqs with and without RT	D*	Not performed
Storage conditions of cDNA	D	Not applicable
qPCR TARGET INFORMATION
If multiplex, efficiency and LOD of each assay.	E	P8/line 209-213;Supplemtantary Table 9-15
Sequence accession number	E	P8/line 209-213;Supplemtantary Table 9-15
Location of amplicon	D	P8/line 209-213;Supplemtantary Table 9-15
Amplicon length	E	P8/line 209-213;Supplemtantary Table 9-15
In silico specificity screen (BLAST, etc)	E	P8/line 209-213;Supplemtantary Table 9-15
Pseudogenes, retropseudogenes or other homologs?	D	Not performed
Sequence alignment	D	Not performed
Secondary structure analysis of amplicon	D	Not performed
Location of each primer by exon or intron (if applicable)	E	P8/line 209-213;Supplemtantary Table 9-15
What splice variants are targeted?	E	None
qPCR OLIGONUCLEOTIDES
Primer sequences	E	P8/line 209-213;Supplemtantary Table 9-15
RTPrimerDB Identification Number	D	Not applicable
Probe sequences	D**	Not applicable
Location and identity of any modifications	E	P8/line 209-213;Supplemtantary Table 9-15
Manufacturer of oligonucleotides	D	Not applicable
Purification method	D	Not applicable
qPCR PROTOCOL
Complete reaction conditions	E	P8/line 209-213;Supplemtantary Table 9-15
Reaction volume and amount of cDNA/DNA	E	P8/line 209-213;Supplemtantary Table 9-15
Primer, (probe), Mg++ and dNTP concentrations	E	P8/line 209-213;Supplemtantary Table 9-15
Polymerase identity and concentration	E	P8/line 209-213;Supplemtantary Table 9-15
Buffer/kit identity and manufacturer	E	P8/line 209-213;Supplemtantary Table 9-15
Exact chemical constitution of the buffer	D	Not applicable
Additives (SYBR Green I, DMSO, etc.)	E	10μl qPCR Master Mix( containing SYBR Green) in 20 μl total volume
Manufacturer of plates/tubes and catalog number	D	Not applicable
Complete thermocycling parameters	E	P8/line 209-213;Supplemtantary Table 9-15
Reaction setup (manual/robotic)	D	Not applicable
Manufacturer of qPCR instrument	E	P8/line 209-213;Supplemtantary Table 9-15
qPCR VALIDATION
Evidence of optimisation (from gradients)	D	None
Specificity (gel, sequence, melt, or digest)	E	P8/line 209-213;Supplemtantary Table 9-15
For SYBR Green I, Cq of the NTC	E	P8/line 209-213;Supplemtantary Table 9-15
Standard curves with slope and y-intercept	E	P8/line 209-213;Supplemtantary Table 9-15
PCR efficiency calculated from slope	E	P8/line 209-213;Supplemtantary Table 9-15
Confidence interval for PCR efficiency or standard error	D	Not applicable
r2 of standard curve	E	P8/line 209-213;Supplemtantary Table 9-15
Linear dynamic range	E	P8/line 209-213;Supplemtantary Table 9-15
Cq variation at lower limit	E	P8/line 209-213;Supplemtantary Table 9-15
Confidence intervals throughout range	D	Not performed
Evidence for limit of detection	E	P8/line 209-213;Supplemtantary Table 9-15
If multiplex, efficiency and LOD of each assay.	E	P8/line 209-213;Supplemtantary Table 9-15
DATA ANALYSIS
qPCR analysis program (source, version)	E	P8/line 209-213;Supplemtantary Table 9-15
Cq method determination	E	P8/line 209-213;Supplemtantary Table 9-15
Outlier identification and disposition	E	P8/line 209-213;Supplemtantary Table 9-15
Results of NTCs	E	P8/line 209-213;Supplemtantary Table 9-15
Justification of number and choice of reference genes	E	P8/line 209-213;Supplemtantary Table 9-15
Description of normalisation method	E	P8/line 209-213;Supplemtantary Table 9-15
Number and concordance of biological replicates	D	P8/line 209-213;Supplemtantary Table 9-15
Number and stage (RT or qPCR) of technical replicates	E	P8/line 209-213;Supplemtantary Table 9-15
Repeatability (intra-assay variation)	E	P8/line 209-213;Supplemtantary Table 9-15
Reproducibility (inter-assay variation, %CV)	D	P9-10/line 241-250
Power analysis	D	P9-10/line 241-250
Statistical methods for result significance	E	P9-10/line 241-250
Software (source, version)	E	P9-10/line 241-250
Cq or raw data submission using RDML	D	not done
Table 1. MIQE checklist for authors, reviewers and editors. All essential information (E) must be submitted with the manuscript. Desirable
information (D) should be submitted if available. If using primers obtained from RTPrimerDB, information on qPCR target, oligonucleotides,
protocols and validation is available from that source.
*: Assessing the absence of DNA using a no RT assay is essential when first extracting RNA. Once the sample has been validated as
RDNA-free, inclusion of a no-RT control is desirable, but no longer essential.
**: Disclosure of the probe sequence is highly desirable and strongly encouraged. However, since not all commercial pre-designed assay
vendors provide this information, it cannot be an essential requirement. Use of such assays is advised against.
