# Supplementary material for: A non-invasive secreted protein-based gene signature for prognostic stratification and tumor microenvironment assessment in gastric cancer
Source: PeerJ. 2026 Jan 13;14:e20517. doi: 10.7717/peerj.20517 (PMC12810363; doi:10.7717/peerj.20517)
Supplement: Supplemental Information 26 [file peerj-14-20517-s026.r]

if(!require(limma))BiocManager::install('limma')
library(limma)
design <- model.matrix(~0+group_list)
colnames(design)=levels(group_list)
rownames(design)=colnames(counts)
dge <- DGEList(counts=counts)
dge <- calcNormFactors(dge)
v <- voom(dge,design, normalize="quantile")
fit <- lmFit(v, design)
constrasts = paste(rev(levels(group_list)),collapse = "-")
cont.matrix <- makeContrasts(contrasts=constrasts,levels = design) 
fit2=contrasts.fit(fit,cont.matrix)
fit2=eBayes(fit2)
DEG = topTable(fit2, coef=constrasts, n=Inf)
DEG = na.omit(DEG)
write.table(DEG, file='limma_results.txt',sep = "\t",row.names = T,col.names = NA,quote = F)
logFC_cutoff <- 1
type1 = (DEG$adj.P.Val < 0.05)&(DEG$logFC < -logFC_cutoff)
type2 = (DEG$adj.P.Val < 0.05)&(DEG$logFC > logFC_cutoff)
DEG$change = ifelse(type1,"down",ifelse(type2,"up","NOT"))
table(DEG$change)
limma_DEG <- DEG
write.table(limma_DEG, file='limma_results_diff.txt',sep = "\t",row.names = T,col.names = NA,quote = F)
DEG1 = limma_DEG[limma_DEG$change %in% c("up","down"), ]
write.table(DEG1, file='DEG_UP_DOWN.txt',sep = "\t",row.names = T,col.names = NA,quote = F)
library(survival)   
pFilter=0.05       
rt=read.table("TCGA.expTime.txt", header=T, sep="\t", check.names=F, row.names=1)
rt$futime=rt$futime/365   
outTab=data.frame()
sigGenes=c("futime","fustat")
for(gene in colnames(rt[,3:ncol(rt)])){
  cox=coxph(Surv(futime, fustat) ~ rt[,gene], data = rt)
  coxSummary = summary(cox)
  coxP=coxSummary$coefficients[,"Pr(>|z|)"]
  if(coxP<pFilter){
    sigGenes=c(sigGenes,gene)
    outTab=rbind(outTab,
                 cbind(gene=gene,
                       HR=coxSummary$conf.int[,"exp(coef)"],
                       HR.95L=coxSummary$conf.int[,"lower .95"],
                       HR.95H=coxSummary$conf.int[,"upper .95"],
                       pvalue=coxP) )
  }
}
write.table(outTab,file="uniCox.txt",sep="\t",row.names=F,quote=F)
surSigExp=rt[,sigGenes]
surSigExp=cbind(id=row.names(surSigExp), surSigExp)
write.table(surSigExp,file="uniSigExp.txt",sep="\t",row.names=F,quote=F)
bioForest=function(coxFile=null,forestFile=null){
  rt <- read.table(coxFile,header=T,sep="\t",row.names=1,check.names=F)
  gene <- rownames(rt)
  hr <- sprintf("%.3f",rt$"HR")
  hrLow  <- sprintf("%.3f",rt$"HR.95L")
  hrLow[hrLow<0.001]=0.001
  hrHigh <- sprintf("%.3f",rt$"HR.95H")
  Hazard.ratio <- paste0(hr,"(",hrLow,"-",hrHigh,")")
  pVal <- ifelse(rt$pvalue<0.001, "<0.001", sprintf("%.3f", rt$pvalue))
  height=(nrow(rt)/15)+5.5
  pdf(file=forestFile, width=7, height=height)
  n <- nrow(rt)
  nRow <- n+1
  ylim <- c(1,nRow)
  layout(matrix(c(1,2),nc=2),width=c(3,2.5))
  xlim = c(0,3)
  par(mar=c(4,2.5,2,1))
  plot(1,xlim=xlim,ylim=ylim,type="n",axes=F,xlab="",ylab="")
  text.cex=0.8
  text(0,n:1,gene,adj=0,cex=text.cex)
  text(1.5-0.5*0.2,n:1,pVal,adj=1,cex=text.cex);text(1.5-0.5*0.2,n+1,'pvalue',cex=text.cex,adj=1)
  text(3,n:1,Hazard.ratio,adj=1,cex=text.cex);text(3,n+1,'Hazard ratio',cex=text.cex,adj=1,)
  par(mar=c(4,1,2,1),mgp=c(2,0.5,0))
  LOGindex=2 
  hrLow = log(as.numeric(hrLow),LOGindex)
  hrHigh = log(as.numeric(hrHigh),LOGindex)
  hr = log(as.numeric(hr),LOGindex)
  xlim = c(floor(min(hrLow,hrHigh)),ceiling(max(hrLow,hrHigh)))
  plot(1,xlim=xlim,ylim=ylim,type="n",axes=F,ylab="",xaxs="i",xlab="Hazard ratio")
  arrows(as.numeric(hrLow),n:1,as.numeric(hrHigh),n:1,angle=90,code=3,length=0.05,col="darkblue",lwd=2.5)
  abline(v=log(1,LOGindex),col="black",lty=2,lwd=2)
  boxcolor = ifelse(as.numeric(hr) > log(1,LOGindex), "red", "green")
  points(as.numeric(hr), n:1, pch = 15, col = boxcolor, cex=1.3)
  a1 = axis(1,labels=F,tick=F)
  axis(1,a1,LOGindex^a1)
  dev.off()
}
bioForest(coxFile="uniCox.txt", forestFile="forest.pdf")
coxSigFile="uniSigExp.txt" 
geoFile="geo.expTime.txt"    
rt=read.table(coxSigFile, header=T, sep="\t", check.names=F, row.names=1)
rt$futime[rt$futime<=0]=0.003
x=as.matrix(rt[,c(3:ncol(rt))])
y=data.matrix(Surv(rt$futime, rt$fustat))
fit=glmnet(x, y, family="cox", maxit=1000)
pdf("lasso.lambda.pdf")
plot(fit, xvar="lambda", label=TRUE)
dev.off()
cvfit=cv.glmnet(x, y, family="cox", maxit=1000)
pdf("lasso.cvfit.pdf")
plot(cvfit)
abline(v=log(c(cvfit$lambda.min,cvfit$lambda.1se)), lty="dashed")
dev.off()

coef=coef(fit, s=cvfit$lambda.min)
index=which(coef != 0)
actCoef=coef[index]
lassoGene=row.names(coef)[index]
lassoSigExp=rt[,c("futime", "fustat", lassoGene)]
lassoSigExpOut=cbind(id=row.names(lassoSigExp), lassoSigExp)
write.table(lassoSigExpOut,file="lasso.SigExp.txt",sep="\t",row.names=F,quote=F)
multiCox=coxph(Surv(futime, fustat) ~ ., data = lassoSigExp)
multiCox=step(multiCox,direction = "both")
multiCoxSum=summary(multiCox)
outMultiTab=data.frame()
outMultiTab=cbind(
  coef=multiCoxSum$coefficients[,"coef"],
  HR=multiCoxSum$conf.int[,"exp(coef)"],
  HR.95L=multiCoxSum$conf.int[,"lower .95"],
  HR.95H=multiCoxSum$conf.int[,"upper .95"],
  pvalue=multiCoxSum$coefficients[,"Pr(>|z|)"])
outMultiTab=cbind(id=row.names(outMultiTab), outMultiTab)
outMultiTab=outMultiTab[,1:2]
write.table(outMultiTab, file="multiCox.txt", sep="\t", row.names=F, quote=F)
trainScore=predict(multiCox, type="risk", newdata=rt)
coxGene=rownames(multiCoxSum$coefficients)
coxGene=gsub("`","",coxGene)
outCol=c("futime","fustat",coxGene)
risk=as.vector(ifelse(trainScore>median(trainScore),"high","low"))
outTab=cbind(rt[,outCol],riskScore=as.vector(trainScore),risk)
write.table(cbind(id=rownames(outTab),outTab),file="risk.TCGA.txt",sep="\t",quote=F,row.names=F)
rt=read.table(geoFile, header=T, sep="\t", check.names=F, row.names=1)
rt$futime=rt$futime/365
testFinalGeneExp=rt[,coxGene]
testScore=predict(multiCox,type="risk",newdata=rt)
outCol=c("futime","fustat",coxGene)
risk=as.vector(ifelse(testScore>median(trainScore),"high","low"))
outTab=cbind(rt[,outCol],riskScore=as.vector(testScore),risk)
write.table(cbind(id=rownames(outTab),outTab),file="risk.GEO.txt",sep="\t",quote=F,row.names=F)
library(survival)
library(survminer)
bioSurvival=function(inputFile=null, outFile=null){
  rt=read.table(inputFile, header=T, sep="\t", check.names=F)
  diff=survdiff(Surv(futime, fustat) ~risk,data = rt)
  pValue=1-pchisq(diff$chisq, df=1)
  if(pValue<0.001){
    pValue="p<0.001"
  }else{
    pValue=paste0("p=",sprintf("%.03f",pValue))
  }
  fit <- survfit(Surv(futime, fustat) ~ risk, data = rt)
  surPlot=ggsurvplot(fit, 
                     data=rt,
                     conf.int=T,
                     pval=pValue,
                     pval.size=6,
                     legend.title="Risk",
                     legend.labs=c("High risk", "Low risk"),
                     xlab="Time(years)",
                     break.time.by = 1,
                     palette=c("red", "blue"),
                     risk.table=TRUE,
                     risk.table.title="",
                     risk.table.height=.25)
  pdf(file=outFile, width=6.5, height=5.5, onefile=FALSE)
  print(surPlot)
  dev.off()
}
bioSurvival(inputFile="risk.TCGA.txt", outFile="survival.TCGA.pdf")
bioSurvival(inputFile="risk.GEO.txt", outFile="survival.GEO.pdf")
bioForest=function(coxFile=null, forestFile=null, forestCol=null){
  rt <- read.table(coxFile, header=T, sep="\t", check.names=F, row.names=1)
  gene <- rownames(rt)
  hr <- sprintf("%.3f",rt$"HR")
  hrLow  <- sprintf("%.3f",rt$"HR.95L")
  hrHigh <- sprintf("%.3f",rt$"HR.95H")
  Hazard.ratio <- paste0(hr,"(",hrLow,"-",hrHigh,")")
  pVal <- ifelse(rt$pvalue<0.001, "<0.001", sprintf("%.3f", rt$pvalue))
  pdf(file=forestFile, width=6.5, height=4.5)
  n <- nrow(rt)
  nRow <- n+1
  ylim <- c(1,nRow)
  layout(matrix(c(1,2),nc=2),width=c(3,2.5))	
  xlim = c(0,3)
  par(mar=c(4,2.5,2,1))
  plot(1,xlim=xlim,ylim=ylim,type="n",axes=F,xlab="",ylab="")
  text.cex=0.8
  text(0,n:1,gene,adj=0,cex=text.cex)
  text(1.5-0.5*0.2,n:1,pVal,adj=1,cex=text.cex);text(1.5-0.5*0.2,n+1,'pvalue',cex=text.cex,font=2,adj=1)
  text(3.1,n:1,Hazard.ratio,adj=1,cex=text.cex);text(3.1,n+1,'Hazard ratio',cex=text.cex,font=2,adj=1)
  par(mar=c(4,1,2,1),mgp=c(2,0.5,0))
  xlim = c(0,max(as.numeric(hrLow),as.numeric(hrHigh)))
  plot(1,xlim=xlim,ylim=ylim,type="n",axes=F,ylab="",xaxs="i",xlab="Hazard ratio")
  arrows(as.numeric(hrLow),n:1,as.numeric(hrHigh),n:1,angle=90,code=3,length=0.05,col="darkblue",lwd=3)
  abline(v=1, col="black", lty=2, lwd=2)
  boxcolor = ifelse(as.numeric(hr) > 1, forestCol, forestCol)
  points(as.numeric(hr), n:1, pch = 15, col = boxcolor, cex=2)
  axis(1)
  dev.off()
}
indep=function(riskFile=null,cliFile=null,uniOutFile=null,multiOutFile=null,uniForest=null,multiForest=null){
  risk=read.table(riskFile, header=T, sep="\t", check.names=F, row.names=1) 
  cli=read.table(cliFile, header=T, sep="\t", check.names=F, row.names=1)  
  sameSample=intersect(row.names(cli),row.names(risk))
  risk=risk[sameSample,]
  cli=cli[sameSample,]
  rt=cbind(futime=risk[,1], fustat=risk[,2], cli, riskScore=risk[,(ncol(risk)-1)])
  uniTab=data.frame()
  for(i in colnames(rt[,3:ncol(rt)])){
    cox <- coxph(Surv(futime, fustat) ~ rt[,i], data = rt)
    coxSummary = summary(cox)
    uniTab=rbind(uniTab,
                 cbind(id=i,
                       HR=coxSummary$conf.int[,"exp(coef)"],
                       HR.95L=coxSummary$conf.int[,"lower .95"],
                       HR.95H=coxSummary$conf.int[,"upper .95"],
                       pvalue=coxSummary$coefficients[,"Pr(>|z|)"])
    )
  }
  write.table(uniTab,file=uniOutFile,sep="\t",row.names=F,quote=F)
  bioForest(coxFile=uniOutFile, forestFile=uniForest, forestCol="green")
  uniTab=uniTab[as.numeric(uniTab[,"pvalue"])<1,]
  rt1=rt[,c("futime", "fustat", as.vector(uniTab[,"id"]))]
  multiCox=coxph(Surv(futime, fustat) ~ ., data = rt1)
  multiCoxSum=summary(multiCox)
  multiTab=data.frame()
  multiTab=cbind(
    HR=multiCoxSum$conf.int[,"exp(coef)"],
    HR.95L=multiCoxSum$conf.int[,"lower .95"],
    HR.95H=multiCoxSum$conf.int[,"upper .95"],
    pvalue=multiCoxSum$coefficients[,"Pr(>|z|)"])
  multiTab=cbind(id=row.names(multiTab),multiTab)
  write.table(multiTab,file=multiOutFile,sep="\t",row.names=F,quote=F)
  bioForest(coxFile=multiOutFile, forestFile=multiForest, forestCol="red")
}
indep(riskFile="risk.TCGA.txt",
      cliFile="tcgaClinical.txt",
      uniOutFile="uniCox.txt",
      multiOutFile="multiCox.txt",
      uniForest="uniForest.pdf",
      multiForest="multiForest.pdf")
library(survival)
library(survminer)
library(timeROC)
bioROC=function(inputFile=null, rocFile=null){
  rt=read.table(inputFile, header=T, sep="\t", check.names=F)
  ROC_rt=timeROC(T=rt$futime,delta=rt$fustat,
                 marker=rt$riskScore,cause=1,
                 weighting='aalen',
                 times=c(1,2,3,5,6),ROC=TRUE)
  pdf(file=rocFile,width=5,height=5)
  plot(ROC_rt,time=1,col='green',title=FALSE,lwd=2)
  plot(ROC_rt,time=2,col='yellow',add=TRUE,title=FALSE,lwd=2)
  plot(ROC_rt,time=3,col='blue',add=TRUE,title=FALSE,lwd=2)
  plot(ROC_rt,time=5,col='red',add=TRUE,title=FALSE,lwd=2)
  legend('bottomright',
         c(paste0('AUC at 1 years: ',sprintf("%.03f",ROC_rt$AUC[1])),
           paste0('AUC at 2 years: ',sprintf("%.03f",ROC_rt$AUC[2])),
           paste0('AUC at 3 years: ',sprintf("%.03f",ROC_rt$AUC[3])),
           paste0('AUC at 5 years: ',sprintf("%.03f",ROC_rt$AUC[4]))),
         col=c("green",'yellow','blue','red'),lwd=2,bty = 'n')
  dev.off()
}
bioROC(inputFile="risk.GEO.txt", rocFile="ROC.GEO.pdf")
bioROC(inputFile="risk.TCGA.txt", rocFile="ROC.TCGA.pdf")

library(survival)
library(regplot)
library(rms)
riskFile="risk.TCGA.txt"    
cliFile="clinical.txt"     
risk=read.table(riskFile, header=T, sep="\t", check.names=F, row.names=1)
cli=read.table(cliFile, header=T, sep="\t", check.names=F, row.names=1)
cli=cli[apply(cli,1,function(x)any(is.na(match('unknow',x)))),,drop=F]
cli$age=as.numeric(cli$age)
samSample=intersect(row.names(risk), row.names(cli))
risk1=risk[samSample,,drop=F]
cli=cli[samSample,,drop=F]
rt=cbind(risk1[,c("futime", "fustat", "risk")], cli)
res.cox=coxph(Surv(futime, fustat) ~ risk + age + gender + grade + stage + T + N , data = rt)
nom1=regplot(res.cox,
             plots = c("density", "boxes"),
             clickable=F,
             title="",
             points=TRUE,
             droplines=TRUE,
             observation=rt[9,],
             rank="sd",
             failtime = c(1,3,5,7),
             prfail = F)
nomoRisk=predict(res.cox, data=rt, type="risk")
rt=cbind(risk1, Nomogram=nomoRisk)
outTab=rbind(ID=colnames(rt), rt)
write.table(outTab, file="nomoRisk.txt", sep="\t", col.names=F, quote=F)
pdf(file="calibration.pdf", width=5, height=5)
f <- cph(Surv(futime, fustat) ~ Nomogram, x=T, y=T, surv=T, data=rt, time.inc=1)
cal <- calibrate(f, cmethod="KM", method="boot", u=1, m=(nrow(rt)/3), B=1000)
plot(cal, xlim=c(0,1), ylim=c(0,1),
     xlab="Nomogram-predicted OS (%)", ylab="Observed OS (%)", lwd=1.5, col="green", sub=F)
f <- cph(Surv(futime, fustat) ~ Nomogram, x=T, y=T, surv=T, data=rt, time.inc=2)
cal <- calibrate(f, cmethod="KM", method="boot", u=2, m=(nrow(rt)/2), B=1000)
plot(cal, xlim=c(0,1), ylim=c(0,1), xlab="", ylab="", lwd=1.5, col="blue", sub=F, add=T)
f <- cph(Surv(futime, fustat) ~ Nomogram, x=T, y=T, surv=T, data=rt, time.inc=3)
cal <- calibrate(f, cmethod="KM", method="boot", u=3, m=(nrow(rt)/3), B=1000)
plot(cal, xlim=c(0,1), ylim=c(0,1), xlab="", ylab="",  lwd=1.5, col="red", sub=F, add=T)
legend('bottomright', c('1-year', '2-year', '3-year'),
       col=c("green","blue","red"), lwd=1.5, bty = 'n')
dev.off()
library(maftools)    
risk=read.table("risk.TCGA.txt", header=T, sep="\t", check.names=F)
outTab=risk[,c(1, ncol(risk))]
colnames(outTab)=c("Tumor_Sample_Barcode", "Risk")
write.table(outTab, file="ann.txt", sep="\t", quote=F, row.names=F)
geneNum=20  
geneMut=read.table("geneMut.txt", header=T, sep="\t", check.names=F, row.names=1)
gene=row.names(geneMut)[1:geneNum]
ann_colors=list()
col=c("blue", "red")
names(col)=c("low", "high")
ann_colors[["Risk"]]=col
pdf(file="low.pdf", width=6, height=6)
maf=read.maf(maf="low.maf", clinicalData="ann.txt")
oncoplot(maf=maf, clinicalFeatures="Risk", genes=gene, annotationColor=ann_colors, keepGeneOrder=T)
dev.off()
pdf(file="high.pdf", width=6, height=6)
maf=read.maf(maf="high.maf", clinicalData="ann.txt")
oncoplot(maf=maf, clinicalFeatures="Risk", genes=gene, annotationColor=ann_colors, keepGeneOrder=T)
dev.off()

library(limma)
library(org.Hs.eg.db)
library(clusterProfiler)
library(enrichplot)

expFile="TCGA.TPM.txt"     
riskFile="risk.TCGA.txt"  
gmtFile="c2.cp.kegg.symbols.gmt"    

rt=read.table(expFile, header=T, sep="\t", check.names=F)
rt=as.matrix(rt)
rownames(rt)=rt[,1]
exp=rt[,2:ncol(rt)]
dimnames=list(rownames(exp),colnames(exp))
data=matrix(as.numeric(as.matrix(exp)),nrow=nrow(exp),dimnames=dimnames)
data=avereps(data)
data=data[rowMeans(data)>0.5,]

group=sapply(strsplit(colnames(data),"\\-"), "[", 4)
group=sapply(strsplit(group,""), "[", 1)
group=gsub("2", "1", group)
data=data[,group==0]
data=t(data)
rownames(data)=gsub("(.*?)\\-(.*?)\\-(.*?)\\-.*", "\\1\\-\\2\\-\\3", rownames(data))
data=t(avereps(data))

risk=read.table(riskFile, header=T, sep="\t", check.names=F, row.names=1)
sameSample=intersect(row.names(risk), colnames(data))
risk=risk[sameSample,]
data=data[,sameSample]

dataL=data[,row.names(risk[risk[,"Risk"]=="low",])]
dataH=data[,row.names(risk[risk[,"Risk"]=="high",])]
meanL=rowMeans(dataL)
meanH=rowMeans(dataH)
meanL[meanL<0.00001]=0.00001
meanH[meanH<0.00001]=0.00001
logFC=log2(meanH)-log2(meanL)
logFC=sort(logFC,decreasing=T)
genes=names(logFC)
gmt=read.gmt(gmtFile)
kk=GSEA(logFC, TERM2GENE=gmt, pvalueCutoff=1, minGSSize=15, maxGSSize=500)
kkTab=as.data.frame(kk)
kkTab=kkTab[kkTab$pvalue<0.05,]
write.table(kkTab,file="GSEA.result.txt",sep="\t",quote=F,row.names = F)
termNum=5  
kkUp=kkTab[kkTab$NES>0,]
if(nrow(kkUp)>=termNum){
  showTerm=row.names(kkUp)[1:termNum]   
  gseaplot=gseaplot2(kk, showTerm, base_size=8, title="Enriched in high risk group")
  pdf(file="GSEA.highrisk.pdf", width=7, height=5.5)
  print(gseaplot)
  dev.off()
}
termNum=5    
kkDown=kkTab[kkTab$NES<0,]
if(nrow(kkDown)>=termNum){
  showTerm=row.names(kkDown)[1:termNum]     
  gseaplot=gseaplot2(kk, showTerm, base_size=8, title="Enriched in low risk group")
  pdf(file="GSEA.lowrisk.pdf", width=7, height=5.5)
  print(gseaplot)
  dev.off()
}
library(limma)
library(GSEABase)
library(GSVA)
library(reshape2)
library(ggplot2)
expFile="TCGA.TPM.txt"    
riskFile="risk.TCGA.txt"   
gmtFile="KEGG.gmt"        
rt=read.table(expFile, header=T, sep="\t", check.names=F)
rt=as.matrix(rt)
rownames(rt)=rt[,1]
exp=rt[,2:ncol(rt)]
dimnames=list(rownames(exp), colnames(exp))
data=matrix(as.numeric(as.matrix(exp)), nrow=nrow(exp), dimnames=dimnames)
data=avereps(data)
geneSets=getGmt(gmtFile, geneIdType=SymbolIdentifier())
gsvaResult=gsva(data, 
                geneSets, 
                min.sz=10, 
                max.sz=500, 
                verbose=TRUE,
                parallel.sz=1)
#gsvaOut=rbind(id=colnames(gsvaResult), gsvaResult)
#write.table(gsvaOut, file="gsvaOut.txt", sep="\t", quote=F, col.names=F)
data=t(gsvaResult)
group=sapply(strsplit(row.names(data),"\\-"), "[", 4)
group=sapply(strsplit(group,""), "[", 1)
group=gsub("2", "1", group)
data=data[group==0,]
row.names(data)=gsub("(.*?)\\-(.*?)\\-(.*?)\\-(.*?)\\-.*", "\\1\\-\\2\\-\\3", row.names(data))
data=avereps(data)
risk=read.table(riskFile, header=T, sep="\t", check.names=F, row.names=1)
sameSample=intersect(row.names(data), row.names(risk))
data=data[sameSample,,drop=F]
risk=risk[sameSample,3:(ncol(risk)-1),drop=F]
outTab=data.frame()
for(Geneset in colnames(data)){
  for(gene in colnames(risk)){
    x=as.numeric(data[,Geneset])
    y=as.numeric(risk[,gene])
    corT=cor.test(x,y,method="spearman")
    cor=corT$estimate
    pvalue=corT$p.value
    text=ifelse(pvalue<0.001,"***",ifelse(pvalue<0.01,"**",ifelse(pvalue<0.05,"*","")))
    outTab=rbind(outTab,cbind(Gene=gene, Geneset=Geneset, cor, text, pvalue))
  }
}
write.table(outTab, file="corgeneGSVA.txt", sep="\t", quote=F, col.names=T)
outTab$Gene=factor(outTab$Gene, levels=colnames(risk))
outTab$cor=as.numeric(outTab$cor)
pdf(file="GSVAcor.pdf", width=10, height=7)
ggplot(outTab, aes(Gene, Geneset)) + 
  geom_tile(aes(fill = cor), colour = "grey", size = 1)+
  scale_fill_gradient2(low = "green2", mid = "white", high = "red2") + 
  geom_text(aes(label=text),col ="black",size = 3) +
  theme_minimal() +   
  theme(axis.title.x=element_blank(), axis.ticks.x=element_blank(), axis.title.y=element_blank(),
        axis.text.x = element_text(angle = 45, hjust = 1, size = 10, face = "bold"),   
        axis.text.y = element_text(size = 10, face = "bold")) +  
  labs(fill =paste0("***  p<0.001","\n", "**  p<0.01","\n", " *  p<0.05","\n", "\n","Correlation")) + 
  scale_x_discrete(position = "bottom")     
dev.off()
library(ggpubr)       
tciaFile="TCIA.txt"         
riskFile="risk.TCGA.txt"   
#setwd("C:\\biowolf\\immWGCNA\\39.TCIA")    
ips=read.table(tciaFile, header=T, sep="\t", check.names=F, row.names=1)
risk=read.table(riskFile, header=T, sep="\t", check.names=F, row.names=1)
sameSample=intersect(row.names(ips), row.names(risk))
ips=ips[sameSample, , drop=F]
risk=risk[sameSample, "risk", drop=F]
data=cbind(ips, risk)
data$risk=ifelse(data$risk=="high", "High-risk", "Low-risk")
group=levels(factor(data$risk))
data$risk=factor(data$risk, levels=c("Low-risk", "High-risk"))
group=levels(factor(data$risk))
comp=combn(group,2)
my_comparisons=list()
for(i in 1:ncol(comp)){my_comparisons[[i]]<-comp[,i]}
for(i in colnames(data)[1:(ncol(data)-1)]){
  rt=data[,c(i, "risk")]
  colnames(rt)=c("IPS", "Risk")
  gg1=ggviolin(rt, x="Risk", y="IPS", fill = "Risk", 
               xlab="", ylab=i,
               legend.title="Risk",
               add = "boxplot", add.params = list(fill="white"))+ 
    stat_compare_means(comparisons = my_comparisons)
  #stat_compare_means(comparisons = my_comparisons,symnum.args=list(cutpoints = c(0, 0.001, 0.01, 0.05, 1), symbols = c("***", "**", "*", "ns")),label = "p.signif")
  pdf(file=paste0(i, ".pdf"), width=6, height=5)
  print(gg1)
  dev.off()
}
for(i in colnames(data)[1:(ncol(data)-1)]){
  rt=data[,c(i, "risk")]
  colnames(rt)=c("IPS", "Risk")
  # ��ggviolin��Ϊggscatter�� 
  gg1=ggscatter(rt, x="Risk", y="IPS", color = "Risk", 
                xlab="", ylab=i,
                legend.title="Risk",
                size = 2, 
                alpha = 0.7) + 
    stat_compare_means(comparisons = my_comparisons)  
  pdf(file=paste0(i, "_scatter.pdf"), width=6, height=5)  
  print(gg1)
  dev.off()
}
for(i in colnames(data)[1:(ncol(data)-1)]){
  rt=data[,c(i, "risk")]
  colnames(rt)=c("IPS", "Risk")
  gg1=ggbarplot(rt, x="Risk", y="IPS", fill = "Risk", 
                xlab="", ylab=i,
                legend.title="Risk",
                add = "mean_ci", 
                palette = "jco",  
                position = position_dodge(0.8)) + 
    stat_compare_means(comparisons = my_comparisons)  
  pdf(file=paste0(i, "_bar.pdf"), width=6, height=5) 
  print(gg1)
  dev.off()
}
